# Supplementary material for: A Massively Parallel CRISPR-Based Screening Platform for Modifiers of Neuronal Activity
Source: bioRxiv. 2025 Feb 10:2024.02.28.582546. Preprint. [Version 2] doi: 10.1101/2024.02.28.582546 (PMC11844385; doi:10.1101/2024.02.28.582546)
Supplement: Supplement 4 [file media-4.csv]

gene	sgRNA	protospacer	oligo
ABAT	ABAT_-_8768533.23-P1	GCCCGCAAGTCGGAACCCGG	TGTTTGACAATCTCGGGCCCACCTTGTTGGCCCGCAAGTCGGAACCCGGGTTTAAGAGCTAAGCGCACATAAGTACCACTCC
ABAT	ABAT_-_8768504.23-P1	GCCAGCGCTGCCGGAACTCG	TGTTTGACAATCTCGGGCCCACCTTGTTGGCCAGCGCTGCCGGAACTCGGTTTAAGAGCTAAGCGCACATAAGTACCACTCC
ABAT	ABAT_+_8768492.23-P1	GGGATGCGCGCCCCGAGTTC	TGTTTGACAATCTCGGGCCCACCTTGTTGGGGATGCGCGCCCCGAGTTCGTTTAAGAGCTAAGCGCACATAAGTACCACTCC
ABAT	ABAT_+_8768682.23-P1	GCCGCGTCTTGGGAAGATGA	TGTTTGACAATCTCGGGCCCACCTTGTTGGCCGCGTCTTGGGAAGATGAGTTTAAGAGCTAAGCGCACATAAGTACCACTCC
ABAT	ABAT_-_8768523.23-P1	GGGGCGCGCATCCCGCAAGT	TGTTTGACAATCTCGGGCCCACCTTGTTGGGGGCGCGCATCCCGCAAGTGTTTAAGAGCTAAGCGCACATAAGTACCACTCC
ABAT	ABAT_+_8807464.23-P2	GGATGCACTCAGCTGGTACC	TGTTTGACAATCTCGGGCCCACCTTGTTGGGATGCACTCAGCTGGTACCGTTTAAGAGCTAAGCGCACATAAGTACCACTCC
ABAT	ABAT_+_8807450.23-P2	GGTACCCGGCAAGTGCGCAA	TGTTTGACAATCTCGGGCCCACCTTGTTGGGTACCCGGCAAGTGCGCAAGTTTAAGAGCTAAGCGCACATAAGTACCACTCC
ABAT	ABAT_+_8807445.23-P2	GCGGCAAGTGCGCAAGGGAG	TGTTTGACAATCTCGGGCCCACCTTGTTGGCGGCAAGTGCGCAAGGGAGGTTTAAGAGCTAAGCGCACATAAGTACCACTCC
ABAT	ABAT_+_8807696.23-P2	GCCTGGTAGTCGGAGTCCTG	TGTTTGACAATCTCGGGCCCACCTTGTTGGCCTGGTAGTCGGAGTCCTGGTTTAAGAGCTAAGCGCACATAAGTACCACTCC
ABAT	ABAT_+_8807492.23-P2	GCTTGGAAGCAGAGCAGGTT	TGTTTGACAATCTCGGGCCCACCTTGTTGGCTTGGAAGCAGAGCAGGTTGTTTAAGAGCTAAGCGCACATAAGTACCACTCC
ABCA7	ABCA7_-_1040133.23-P1	GGCGCACTTGGCTTAAGGGG	TGTTTGACAATCTCGGGCCCACCTTGTTGGGCGCACTTGGCTTAAGGGGGTTTAAGAGCTAAGCGCACATAAGTACCACTCC
ABCA7	ABCA7_-_1040209.23-P1	GCTGGAAGGTGAGAAGGACT	TGTTTGACAATCTCGGGCCCACCTTGTTGGCTGGAAGGTGAGAAGGACTGTTTAAGAGCTAAGCGCACATAAGTACCACTCC
ABCA7	ABCA7_+_1040577.23-P1	GGAATCTGACGCTGACAGAG	TGTTTGACAATCTCGGGCCCACCTTGTTGGGAATCTGACGCTGACAGAGGTTTAAGAGCTAAGCGCACATAAGTACCACTCC
ABCA7	ABCA7_+_1040513.23-P1	GGACCCAGACCCTTACGCCA	TGTTTGACAATCTCGGGCCCACCTTGTTGGGACCCAGACCCTTACGCCAGTTTAAGAGCTAAGCGCACATAAGTACCACTCC
ABCA7	ABCA7_+_1040413.23-P1	GGGAGTGCAGGAGTTCTAAC	TGTTTGACAATCTCGGGCCCACCTTGTTGGGGAGTGCAGGAGTTCTAACGTTTAAGAGCTAAGCGCACATAAGTACCACTCC
ABCA7	ABCA7_+_1041311.23-P2	GAGAGGTCAGGACAACGGTC	TGTTTGACAATCTCGGGCCCACCTTGTTGGAGAGGTCAGGACAACGGTCGTTTAAGAGCTAAGCGCACATAAGTACCACTCC
ABCA7	ABCA7_+_1041297.23-P2	GCGGTCGGGCTGAAGACGTG	TGTTTGACAATCTCGGGCCCACCTTGTTGGCGGTCGGGCTGAAGACGTGGTTTAAGAGCTAAGCGCACATAAGTACCACTCC
ABCA7	ABCA7_-_1041459.23-P2	GTGTGAGACCAGGGCCGGGT	TGTTTGACAATCTCGGGCCCACCTTGTTGGTGTGAGACCAGGGCCGGGTGTTTAAGAGCTAAGCGCACATAAGTACCACTCC
ABCA7	ABCA7_-_1041717.23-P2	GTCACCAGGCCGCCAATACA	TGTTTGACAATCTCGGGCCCACCTTGTTGGTCACCAGGCCGCCAATACAGTTTAAGAGCTAAGCGCACATAAGTACCACTCC
ABCA7	ABCA7_+_1041292.23-P2	GGGGCTGAAGACGTGCGGTG	TGTTTGACAATCTCGGGCCCACCTTGTTGGGGGCTGAAGACGTGCGGTGGTTTAAGAGCTAAGCGCACATAAGTACCACTCC
ABL1	ABL1_-_133589228.23-ENST00000372348.2	GGCGAGAGCGGCCACTAGTT	TGTTTGACAATCTCGGGCCCACCTTGTTGGGCGAGAGCGGCCACTAGTTGTTTAAGAGCTAAGCGCACATAAGTACCACTCC
ABL1	ABL1_+_133589629.23-ENST00000372348.2	GCAGCGAGCGTAGAGGGAAA	TGTTTGACAATCTCGGGCCCACCTTGTTGGCAGCGAGCGTAGAGGGAAAGTTTAAGAGCTAAGCGCACATAAGTACCACTCC
ABL1	ABL1_+_133589617.23-ENST00000372348.2	GAGGGAAATGGCATATACGT	TGTTTGACAATCTCGGGCCCACCTTGTTGGAGGGAAATGGCATATACGTGTTTAAGAGCTAAGCGCACATAAGTACCACTCC
ABL1	ABL1_-_133589268.23-ENST00000372348.2	GATGAAGAAGCTAAGATAGG	TGTTTGACAATCTCGGGCCCACCTTGTTGGATGAAGAAGCTAAGATAGGGTTTAAGAGCTAAGCGCACATAAGTACCACTCC
ABL1	ABL1_+_133589636.23-ENST00000372348.2	GGAACGGTCAGCGAGCGTAG	TGTTTGACAATCTCGGGCCCACCTTGTTGGGAACGGTCAGCGAGCGTAGGTTTAAGAGCTAAGCGCACATAAGTACCACTCC
ABL2	ABL2_-_179112154.23-P1	GCTCTGCCATAACTATTAGG	TGTTTGACAATCTCGGGCCCACCTTGTTGGCTCTGCCATAACTATTAGGGTTTAAGAGCTAAGCGCACATAAGTACCACTCC
ABL2	ABL2_-_179112151.23-P1	GGATCTCTGCCATAACTATT	TGTTTGACAATCTCGGGCCCACCTTGTTGGGATCTCTGCCATAACTATTGTTTAAGAGCTAAGCGCACATAAGTACCACTCC
ABL2	ABL2_+_179112168.23-P1	GTGGGCAGAGGTATGGTCCT	TGTTTGACAATCTCGGGCCCACCTTGTTGGTGGGCAGAGGTATGGTCCTGTTTAAGAGCTAAGCGCACATAAGTACCACTCC
ABL2	ABL2_-_179112158.23-P1	GGCCATAACTATTAGGTGGA	TGTTTGACAATCTCGGGCCCACCTTGTTGGGCCATAACTATTAGGTGGAGTTTAAGAGCTAAGCGCACATAAGTACCACTCC
ABL2	ABL2_+_179112186.23-P1	GGTTTAACTTTTGTGCTTCT	TGTTTGACAATCTCGGGCCCACCTTGTTGGGTTTAACTTTTGTGCTTCTGTTTAAGAGCTAAGCGCACATAAGTACCACTCC
ABL2	ABL2_+_179198398.23-P2	GCGGGGCGCACCACAGAGAC	TGTTTGACAATCTCGGGCCCACCTTGTTGGCGGGGCGCACCACAGAGACGTTTAAGAGCTAAGCGCACATAAGTACCACTCC
ABL2	ABL2_+_179198565.23-P2	GCGAGGAGGAATGTGACCAG	TGTTTGACAATCTCGGGCCCACCTTGTTGGCGAGGAGGAATGTGACCAGGTTTAAGAGCTAAGCGCACATAAGTACCACTCC
ABL2	ABL2_-_179198834.23-P2	GCCGAGCGCTGGGAAAGCGT	TGTTTGACAATCTCGGGCCCACCTTGTTGGCCGAGCGCTGGGAAAGCGTGTTTAAGAGCTAAGCGCACATAAGTACCACTCC
ABL2	ABL2_+_179198340.23-P2	GGGAGCCGGCATGAGAGCGT	TGTTTGACAATCTCGGGCCCACCTTGTTGGGGAGCCGGCATGAGAGCGTGTTTAAGAGCTAAGCGCACATAAGTACCACTCC
ABL2	ABL2_+_179198740.23-P2	GGGCGCGGAGCCGCGACAGG	TGTTTGACAATCTCGGGCCCACCTTGTTGGGGCGCGGAGCCGCGACAGGGTTTAAGAGCTAAGCGCACATAAGTACCACTCC
ABR	ABR_-_1083256.23-P1P2	GGCCGCGCCGAGCCCAGCTG	TGTTTGACAATCTCGGGCCCACCTTGTTGGGCCGCGCCGAGCCCAGCTGGTTTAAGAGCTAAGCGCACATAAGTACCACTCC
ABR	ABR_+_1082862.23-P1P2	GGGATCGGGACCCCAAGATC	TGTTTGACAATCTCGGGCCCACCTTGTTGGGGATCGGGACCCCAAGATCGTTTAAGAGCTAAGCGCACATAAGTACCACTCC
ABR	ABR_+_1082842.23-P1P2	GGGATCGGGACCCAGGCACC	TGTTTGACAATCTCGGGCCCACCTTGTTGGGGATCGGGACCCAGGCACCGTTTAAGAGCTAAGCGCACATAAGTACCACTCC
ABR	ABR_-_1083263.23-P1P2	GCGAGCCCAGCTGCGGATCC	TGTTTGACAATCTCGGGCCCACCTTGTTGGCGAGCCCAGCTGCGGATCCGTTTAAGAGCTAAGCGCACATAAGTACCACTCC
ABR	ABR_+_1083266.23-P1P2	GCCCCCGCGAAGTTGCTCAT	TGTTTGACAATCTCGGGCCCACCTTGTTGGCCCCCGCGAAGTTGCTCATGTTTAAGAGCTAAGCGCACATAAGTACCACTCC
ACD	ACD_-_67694143.23-P1P2	GTCCCCACGGCTACACCCAG	TGTTTGACAATCTCGGGCCCACCTTGTTGGTCCCCACGGCTACACCCAGGTTTAAGAGCTAAGCGCACATAAGTACCACTCC
ACD	ACD_+_67693748.23-P1P2	GCGGCAGGAGAGCGCGAGGT	TGTTTGACAATCTCGGGCCCACCTTGTTGGCGGCAGGAGAGCGCGAGGTGTTTAAGAGCTAAGCGCACATAAGTACCACTCC
ACD	ACD_+_67694124.23-P1P2	GATCCGCTGGGTGTAGCCGT	TGTTTGACAATCTCGGGCCCACCTTGTTGGATCCGCTGGGTGTAGCCGTGTTTAAGAGCTAAGCGCACATAAGTACCACTCC
ACD	ACD_-_67693904.23-P1P2	GCCGACGTCGGACGTATCAG	TGTTTGACAATCTCGGGCCCACCTTGTTGGCCGACGTCGGACGTATCAGGTTTAAGAGCTAAGCGCACATAAGTACCACTCC
ACD	ACD_-_67693957.23-P1P2	GGTCCTGTAGTACCTGACGG	TGTTTGACAATCTCGGGCCCACCTTGTTGGGTCCTGTAGTACCTGACGGGTTTAAGAGCTAAGCGCACATAAGTACCACTCC
ACHE	ACHE_+_100493473.23-P1	GAGCCTGCGCCGGGGAACAT	TGTTTGACAATCTCGGGCCCACCTTGTTGGAGCCTGCGCCGGGGAACATGTTTAAGAGCTAAGCGCACATAAGTACCACTCC
ACHE	ACHE_-_100493427.23-P1	GGGGGAGGGAGACTCACCTG	TGTTTGACAATCTCGGGCCCACCTTGTTGGGGGGAGGGAGACTCACCTGGTTTAAGAGCTAAGCGCACATAAGTACCACTCC
ACHE	ACHE_-_100493486.23-P1	GGGAGGCGGCCGATGTTCCC	TGTTTGACAATCTCGGGCCCACCTTGTTGGGGAGGCGGCCGATGTTCCCGTTTAAGAGCTAAGCGCACATAAGTACCACTCC
ACHE	ACHE_-_100493122.23-P1	GCGGGTACCGCCCCAATTAG	TGTTTGACAATCTCGGGCCCACCTTGTTGGCGGGTACCGCCCCAATTAGGTTTAAGAGCTAAGCGCACATAAGTACCACTCC
ACHE	ACHE_+_100493456.23-P1	GATCGGCCGCCTCCAGCTCC	TGTTTGACAATCTCGGGCCCACCTTGTTGGATCGGCCGCCTCCAGCTCCGTTTAAGAGCTAAGCGCACATAAGTACCACTCC
ACHE	ACHE_+_100494559.23-P2	GCTCCCACGCGGGGTCTCGG	TGTTTGACAATCTCGGGCCCACCTTGTTGGCTCCCACGCGGGGTCTCGGGTTTAAGAGCTAAGCGCACATAAGTACCACTCC
ACHE	ACHE_-_100494578.23-P2	GAGCCCCCGAGACCCCGCGT	TGTTTGACAATCTCGGGCCCACCTTGTTGGAGCCCCCGAGACCCCGCGTGTTTAAGAGCTAAGCGCACATAAGTACCACTCC
ACHE	ACHE_-_100494236.23-P2	GGGCGAGGCGCACTCCGCGG	TGTTTGACAATCTCGGGCCCACCTTGTTGGGGCGAGGCGCACTCCGCGGGTTTAAGAGCTAAGCGCACATAAGTACCACTCC
ACHE	ACHE_-_100494233.23-P2	GCTGGGCGAGGCGCACTCCG	TGTTTGACAATCTCGGGCCCACCTTGTTGGCTGGGCGAGGCGCACTCCGGTTTAAGAGCTAAGCGCACATAAGTACCACTCC
ACHE	ACHE_+_100494570.23-P2	GCGCCGGCCGCTCTCCCACG	TGTTTGACAATCTCGGGCCCACCTTGTTGGCGCCGGCCGCTCTCCCACGGTTTAAGAGCTAAGCGCACATAAGTACCACTCC
ACTL6B	ACTL6B_+_100253969.23-P1P2	GGCGCAGCGGGCACTATGAG	TGTTTGACAATCTCGGGCCCACCTTGTTGGGCGCAGCGGGCACTATGAGGTTTAAGAGCTAAGCGCACATAAGTACCACTCC
ACTL6B	ACTL6B_+_100253966.23-P1P2	GCAGCGGGCACTATGAGCGG	TGTTTGACAATCTCGGGCCCACCTTGTTGGCAGCGGGCACTATGAGCGGGTTTAAGAGCTAAGCGCACATAAGTACCACTCC
ACTL6B	ACTL6B_-_100254007.23-P1P2	GTGCGCTGCTAGCGGCCCGT	TGTTTGACAATCTCGGGCCCACCTTGTTGGTGCGCTGCTAGCGGCCCGTGTTTAAGAGCTAAGCGCACATAAGTACCACTCC
ACTL6B	ACTL6B_-_100254010.23-P1P2	GGCTGCTAGCGGCCCGTGGG	TGTTTGACAATCTCGGGCCCACCTTGTTGGGCTGCTAGCGGCCCGTGGGGTTTAAGAGCTAAGCGCACATAAGTACCACTCC
ACTL6B	ACTL6B_+_100254000.23-P1P2	GTGATCCCGCCACCGCCCAC	TGTTTGACAATCTCGGGCCCACCTTGTTGGTGATCCCGCCACCGCCCACGTTTAAGAGCTAAGCGCACATAAGTACCACTCC
ADAM10	ADAM10_-_59041501.23-P1P2	GTCCTCGGCCCGCCACCGAA	TGTTTGACAATCTCGGGCCCACCTTGTTGGTCCTCGGCCCGCCACCGAAGTTTAAGAGCTAAGCGCACATAAGTACCACTCC
ADAM10	ADAM10_-_59041703.23-P1P2	GCATCCCCGCCGCCCAGGAG	TGTTTGACAATCTCGGGCCCACCTTGTTGGCATCCCCGCCGCCCAGGAGGTTTAAGAGCTAAGCGCACATAAGTACCACTCC
ADAM10	ADAM10_-_59041337.23-P1P2	GGCCCGCCGAGCAGACTGGA	TGTTTGACAATCTCGGGCCCACCTTGTTGGGCCCGCCGAGCAGACTGGAGTTTAAGAGCTAAGCGCACATAAGTACCACTCC
ADAM10	ADAM10_+_59041886.23-P1P2	GGCGTTGCCGGCCCCTGAAG	TGTTTGACAATCTCGGGCCCACCTTGTTGGGCGTTGCCGGCCCCTGAAGGTTTAAGAGCTAAGCGCACATAAGTACCACTCC
ADAM10	ADAM10_+_59041561.23-P1P2	GAGTCAGCCCAGCCGGCCAG	TGTTTGACAATCTCGGGCCCACCTTGTTGGAGTCAGCCCAGCCGGCCAGGTTTAAGAGCTAAGCGCACATAAGTACCACTCC
ADAM9	ADAM9_+_38854902.23-P1P2	GTCCATCGAACAGGACACGG	TGTTTGACAATCTCGGGCCCACCTTGTTGGTCCATCGAACAGGACACGGGTTTAAGAGCTAAGCGCACATAAGTACCACTCC
ADAM9	ADAM9_-_38854499.23-P1P2	GGCGCTTCCCGGCCAGACTT	TGTTTGACAATCTCGGGCCCACCTTGTTGGGCGCTTCCCGGCCAGACTTGTTTAAGAGCTAAGCGCACATAAGTACCACTCC
ADAM9	ADAM9_+_38854489.23-P1P2	GCCTGCCGGGGCCCCAAGTC	TGTTTGACAATCTCGGGCCCACCTTGTTGGCCTGCCGGGGCCCCAAGTCGTTTAAGAGCTAAGCGCACATAAGTACCACTCC
ADAM9	ADAM9_-_38854669.23-P1P2	GGTGGGCCCAGTCCTCGGTG	TGTTTGACAATCTCGGGCCCACCTTGTTGGGTGGGCCCAGTCCTCGGTGGTTTAAGAGCTAAGCGCACATAAGTACCACTCC
ADAM9	ADAM9_-_38854525.23-P1P2	GCGGCAGGGTTGGAAAATGA	TGTTTGACAATCTCGGGCCCACCTTGTTGGCGGCAGGGTTGGAAAATGAGTTTAAGAGCTAAGCGCACATAAGTACCACTCC
ADCY1	ADCY1_+_45614267.23-P1P2	GGAACAGCGCCTCCAGCTCT	TGTTTGACAATCTCGGGCCCACCTTGTTGGGAACAGCGCCTCCAGCTCTGTTTAAGAGCTAAGCGCACATAAGTACCACTCC
ADCY1	ADCY1_+_45614650.23-P1P2	GAGCAAGGCATAGGACACGA	TGTTTGACAATCTCGGGCCCACCTTGTTGGAGCAAGGCATAGGACACGAGTTTAAGAGCTAAGCGCACATAAGTACCACTCC
ADCY1	ADCY1_+_45614673.23-P1P2	GTGGCCAGCAGGCTGCGCAC	TGTTTGACAATCTCGGGCCCACCTTGTTGGTGGCCAGCAGGCTGCGCACGTTTAAGAGCTAAGCGCACATAAGTACCACTCC
ADCY1	ADCY1_+_45614427.23-P1P2	GGGAAGAGGACGCAGTGCAC	TGTTTGACAATCTCGGGCCCACCTTGTTGGGGAAGAGGACGCAGTGCACGTTTAAGAGCTAAGCGCACATAAGTACCACTCC
ADCY1	ADCY1_-_45614627.23-P1P2	GGCCAGCGACCGCCGAACAA	TGTTTGACAATCTCGGGCCCACCTTGTTGGGCCAGCGACCGCCGAACAAGTTTAAGAGCTAAGCGCACATAAGTACCACTCC
ADCY2	ADCY2_-_7396414.23-P1P2	GCCTGTGAGCGGCCCCGATG	TGTTTGACAATCTCGGGCCCACCTTGTTGGCCTGTGAGCGGCCCCGATGGTTTAAGAGCTAAGCGCACATAAGTACCACTCC
ADCY2	ADCY2_-_7396575.23-P1P2	GTCCTGCTGCTCATCGTCAT	TGTTTGACAATCTCGGGCCCACCTTGTTGGTCCTGCTGCTCATCGTCATGTTTAAGAGCTAAGCGCACATAAGTACCACTCC
ADCY2	ADCY2_+_7396596.23-P1P2	GAGCCCGAGCGCGAAGAAGA	TGTTTGACAATCTCGGGCCCACCTTGTTGGAGCCCGAGCGCGAAGAAGAGTTTAAGAGCTAAGCGCACATAAGTACCACTCC
ADCY2	ADCY2_+_7396661.23-P1P2	GGCTGGCCGGGCTCCTCTCA	TGTTTGACAATCTCGGGCCCACCTTGTTGGGCTGGCCGGGCTCCTCTCAGTTTAAGAGCTAAGCGCACATAAGTACCACTCC
ADCY2	ADCY2_+_7396541.23-P1P2	GGCAGCAGGAAGACGATGAG	TGTTTGACAATCTCGGGCCCACCTTGTTGGGCAGCAGGAAGACGATGAGGTTTAAGAGCTAAGCGCACATAAGTACCACTCC
ADCY3	ADCY3_-_25143044.23-P1P2	GAGCCGAGCCAGCCGAGTCC	TGTTTGACAATCTCGGGCCCACCTTGTTGGAGCCGAGCCAGCCGAGTCCGTTTAAGAGCTAAGCGCACATAAGTACCACTCC
ADCY3	ADCY3_-_25142720.23-P1P2	GTCAGGCCCGGGATCCGACC	TGTTTGACAATCTCGGGCCCACCTTGTTGGTCAGGCCCGGGATCCGACCGTTTAAGAGCTAAGCGCACATAAGTACCACTCC
ADCY3	ADCY3_-_25142849.23-P1P2	GCCCTGGGGCTGAGGCTCAG	TGTTTGACAATCTCGGGCCCACCTTGTTGGCCCTGGGGCTGAGGCTCAGGTTTAAGAGCTAAGCGCACATAAGTACCACTCC
ADCY3	ADCY3_+_25142736.23-P1P2	GGGCGCCCGCGGATGCTGAG	TGTTTGACAATCTCGGGCCCACCTTGTTGGGGCGCCCGCGGATGCTGAGGTTTAAGAGCTAAGCGCACATAAGTACCACTCC
ADCY3	ADCY3_-_25143049.23-P1P2	GAGCCAGCCGAGTCCGGGCT	TGTTTGACAATCTCGGGCCCACCTTGTTGGAGCCAGCCGAGTCCGGGCTGTTTAAGAGCTAAGCGCACATAAGTACCACTCC
ADCY5	ADCY5_-_123168354.23-P1P2	GCGGCCGGCGCGGAACGACT	TGTTTGACAATCTCGGGCCCACCTTGTTGGCGGCCGGCGCGGAACGACTGTTTAAGAGCTAAGCGCACATAAGTACCACTCC
ADCY5	ADCY5_+_123168382.23-P1P2	GCTGCGTCGGGGCAGAACCG	TGTTTGACAATCTCGGGCCCACCTTGTTGGCTGCGTCGGGGCAGAACCGGTTTAAGAGCTAAGCGCACATAAGTACCACTCC
ADCY5	ADCY5_+_123168613.23-P1P2	GGATGCGGAGGGCTCTCCGG	TGTTTGACAATCTCGGGCCCACCTTGTTGGGATGCGGAGGGCTCTCCGGGTTTAAGAGCTAAGCGCACATAAGTACCACTCC
ADCY5	ADCY5_+_123168593.23-P1P2	GGGCGGCGAGCGGGCGAGAA	TGTTTGACAATCTCGGGCCCACCTTGTTGGGGCGGCGAGCGGGCGAGAAGTTTAAGAGCTAAGCGCACATAAGTACCACTCC
ADCY5	ADCY5_-_123168357.23-P1P2	GCCGGCGCGGAACGACTAGG	TGTTTGACAATCTCGGGCCCACCTTGTTGGCCGGCGCGGAACGACTAGGGTTTAAGAGCTAAGCGCACATAAGTACCACTCC
ADCY6	ADCY6_+_49182403.23-P1P2	GCCCGGAGGCCAGGAGGATC	TGTTTGACAATCTCGGGCCCACCTTGTTGGCCCGGAGGCCAGGAGGATCGTTTAAGAGCTAAGCGCACATAAGTACCACTCC
ADCY6	ADCY6_-_49182454.23-P1P2	GGAACTCGCCCCGTGGAGGG	TGTTTGACAATCTCGGGCCCACCTTGTTGGGAACTCGCCCCGTGGAGGGGTTTAAGAGCTAAGCGCACATAAGTACCACTCC
ADCY6	ADCY6_-_49182451.23-P1P2	GCTGGAACTCGCCCCGTGGA	TGTTTGACAATCTCGGGCCCACCTTGTTGGCTGGAACTCGCCCCGTGGAGTTTAAGAGCTAAGCGCACATAAGTACCACTCC
ADCY6	ADCY6_+_49182840.23-P1P2	GTGCGCTGGACAGCTCGGGA	TGTTTGACAATCTCGGGCCCACCTTGTTGGTGCGCTGGACAGCTCGGGAGTTTAAGAGCTAAGCGCACATAAGTACCACTCC
ADCY6	ADCY6_-_49182447.23-P1P2	GCAGCCTGGAACTCGCCCCG	TGTTTGACAATCTCGGGCCCACCTTGTTGGCAGCCTGGAACTCGCCCCGGTTTAAGAGCTAAGCGCACATAAGTACCACTCC
ADCY7	ADCY7_+_50300487.23-P1P2	GCCCAGGCTCACCCATCCGA	TGTTTGACAATCTCGGGCCCACCTTGTTGGCCCAGGCTCACCCATCCGAGTTTAAGAGCTAAGCGCACATAAGTACCACTCC
ADCY7	ADCY7_-_50300524.23-P1P2	GCCTGGGCGCGTCTGAGGAA	TGTTTGACAATCTCGGGCCCACCTTGTTGGCCTGGGCGCGTCTGAGGAAGTTTAAGAGCTAAGCGCACATAAGTACCACTCC
ADCY7	ADCY7_-_50300498.23-P1P2	GGTGGAAGGAGCCTTCGGAT	TGTTTGACAATCTCGGGCCCACCTTGTTGGGTGGAAGGAGCCTTCGGATGTTTAAGAGCTAAGCGCACATAAGTACCACTCC
ADCY7	ADCY7_-_50300519.23-P1P2	GGTGAGCCTGGGCGCGTCTG	TGTTTGACAATCTCGGGCCCACCTTGTTGGGTGAGCCTGGGCGCGTCTGGTTTAAGAGCTAAGCGCACATAAGTACCACTCC
ADCY7	ADCY7_-_50300493.23-P1P2	GGTAGCGTGGAAGGAGCCTT	TGTTTGACAATCTCGGGCCCACCTTGTTGGGTAGCGTGGAAGGAGCCTTGTTTAAGAGCTAAGCGCACATAAGTACCACTCC
ADCY9	ADCY9_-_4166392.23-P1P2	GCGCGGCCGCTGCCTCATGT	TGTTTGACAATCTCGGGCCCACCTTGTTGGCGCGGCCGCTGCCTCATGTGTTTAAGAGCTAAGCGCACATAAGTACCACTCC
ADCY9	ADCY9_+_4166432.23-P1P2	GGCGCGTCTGTCAGTGACAG	TGTTTGACAATCTCGGGCCCACCTTGTTGGGCGCGTCTGTCAGTGACAGGTTTAAGAGCTAAGCGCACATAAGTACCACTCC
ADCY9	ADCY9_+_4166382.23-P1P2	GCGGCAGCTCTTCCGACATG	TGTTTGACAATCTCGGGCCCACCTTGTTGGCGGCAGCTCTTCCGACATGGTTTAAGAGCTAAGCGCACATAAGTACCACTCC
ADCY9	ADCY9_-_4166218.23-P1P2	GGACCGAGCGCGTGGAACCA	TGTTTGACAATCTCGGGCCCACCTTGTTGGGACCGAGCGCGTGGAACCAGTTTAAGAGCTAAGCGCACATAAGTACCACTCC
ADCY9	ADCY9_-_4166007.23-P1P2	GGACCCGGAGCAGCGAGCTT	TGTTTGACAATCTCGGGCCCACCTTGTTGGGACCCGGAGCAGCGAGCTTGTTTAAGAGCTAAGCGCACATAAGTACCACTCC
ADCYAP1	ADCYAP1_+_904799.23-P1P2	GGAAGGGGGCGCAGAGAGAG	TGTTTGACAATCTCGGGCCCACCTTGTTGGGAAGGGGGCGCAGAGAGAGGTTTAAGAGCTAAGCGCACATAAGTACCACTCC
ADCYAP1	ADCYAP1_+_904824.23-P1P2	GACCAGGAGGGAGCGTGACA	TGTTTGACAATCTCGGGCCCACCTTGTTGGACCAGGAGGGAGCGTGACAGTTTAAGAGCTAAGCGCACATAAGTACCACTCC
ADCYAP1	ADCYAP1_-_904647.23-P1P2	GTGGCCCGCGGCTCCTACAA	TGTTTGACAATCTCGGGCCCACCTTGTTGGTGGCCCGCGGCTCCTACAAGTTTAAGAGCTAAGCGCACATAAGTACCACTCC
ADCYAP1	ADCYAP1_+_904967.23-P1P2	GGCTGGAGTCACCACCCGAG	TGTTTGACAATCTCGGGCCCACCTTGTTGGGCTGGAGTCACCACCCGAGGTTTAAGAGCTAAGCGCACATAAGTACCACTCC
ADCYAP1	ADCYAP1_+_904729.23-P1P2	GTGGCCGTAAGTCCACCCGG	TGTTTGACAATCTCGGGCCCACCTTGTTGGTGGCCGTAAGTCCACCCGGGTTTAAGAGCTAAGCGCACATAAGTACCACTCC
ADD1	ADD1_+_2846015.23-P1P2	GCAAGCCGGCCAGGAACGAG	TGTTTGACAATCTCGGGCCCACCTTGTTGGCAAGCCGGCCAGGAACGAGGTTTAAGAGCTAAGCGCACATAAGTACCACTCC
ADD1	ADD1_-_2845997.23-P1P2	GTCATCGGGATAGGACCCCG	TGTTTGACAATCTCGGGCCCACCTTGTTGGTCATCGGGATAGGACCCCGGTTTAAGAGCTAAGCGCACATAAGTACCACTCC
ADD1	ADD1_-_2845596.23-P1P2	GCGCAGGCCGCACCCAGGTC	TGTTTGACAATCTCGGGCCCACCTTGTTGGCGCAGGCCGCACCCAGGTCGTTTAAGAGCTAAGCGCACATAAGTACCACTCC
ADD1	ADD1_-_2845697.23-P1P2	GCGGAGCCGGAGCCGACGGG	TGTTTGACAATCTCGGGCCCACCTTGTTGGCGGAGCCGGAGCCGACGGGGTTTAAGAGCTAAGCGCACATAAGTACCACTCC
ADD1	ADD1_-_2845605.23-P1P2	GCACCCAGGTCGGGCGGTGG	TGTTTGACAATCTCGGGCCCACCTTGTTGGCACCCAGGTCGGGCGGTGGGTTTAAGAGCTAAGCGCACATAAGTACCACTCC
ADNP	ADNP_-_49547651.23-P1P2	GGTGGGAGAGGCGGCTTCAC	TGTTTGACAATCTCGGGCCCACCTTGTTGGGTGGGAGAGGCGGCTTCACGTTTAAGAGCTAAGCGCACATAAGTACCACTCC
ADNP	ADNP_-_49547603.23-P1P2	GCGTCGAGCGGTGCAGACAA	TGTTTGACAATCTCGGGCCCACCTTGTTGGCGTCGAGCGGTGCAGACAAGTTTAAGAGCTAAGCGCACATAAGTACCACTCC
ADNP	ADNP_-_49547707.23-P1P2	GCAGCAGCGGGGACCGAGAG	TGTTTGACAATCTCGGGCCCACCTTGTTGGCAGCAGCGGGGACCGAGAGGTTTAAGAGCTAAGCGCACATAAGTACCACTCC
ADNP	ADNP_+_49547892.23-P1P2	GTGTCTGCTGAGGGGAGACG	TGTTTGACAATCTCGGGCCCACCTTGTTGGTGTCTGCTGAGGGGAGACGGTTTAAGAGCTAAGCGCACATAAGTACCACTCC
ADNP	ADNP_-_49547964.23-P1P2	GCCTGCCCTAGCCAAAATGG	TGTTTGACAATCTCGGGCCCACCTTGTTGGCCTGCCCTAGCCAAAATGGGTTTAAGAGCTAAGCGCACATAAGTACCACTCC
ADRA2A	ADRA2A_-_112837251.23-P1P2	GGATGTAAGGCGACAGACAT	TGTTTGACAATCTCGGGCCCACCTTGTTGGGATGTAAGGCGACAGACATGTTTAAGAGCTAAGCGCACATAAGTACCACTCC
ADRA2A	ADRA2A_-_112837238.23-P1P2	GTAATCGCTTCGGGGATGTA	TGTTTGACAATCTCGGGCCCACCTTGTTGGTAATCGCTTCGGGGATGTAGTTTAAGAGCTAAGCGCACATAAGTACCACTCC
ADRA2A	ADRA2A_-_112837216.23-P1P2	GCTGGGGGAAGCCAGAGAGT	TGTTTGACAATCTCGGGCCCACCTTGTTGGCTGGGGGAAGCCAGAGAGTGTTTAAGAGCTAAGCGCACATAAGTACCACTCC
ADRA2A	ADRA2A_-_112837201.23-P1P2	GCCAGAACCGCAGCGTCTGG	TGTTTGACAATCTCGGGCCCACCTTGTTGGCCAGAACCGCAGCGTCTGGGTTTAAGAGCTAAGCGCACATAAGTACCACTCC
ADRA2A	ADRA2A_-_112837142.23-P1P2	GAGTCTCGCGGCGCTCCGAG	TGTTTGACAATCTCGGGCCCACCTTGTTGGAGTCTCGCGGCGCTCCGAGGTTTAAGAGCTAAGCGCACATAAGTACCACTCC
AFG3L2	AFG3L2_-_12377232.23-P1P2	GGGAGCCCAAGCTCTCAACG	TGTTTGACAATCTCGGGCCCACCTTGTTGGGGAGCCCAAGCTCTCAACGGTTTAAGAGCTAAGCGCACATAAGTACCACTCC
AFG3L2	AFG3L2_-_12377212.23-P1P2	GGCGCGCCGGCGGCTCACGG	TGTTTGACAATCTCGGGCCCACCTTGTTGGGCGCGCCGGCGGCTCACGGGTTTAAGAGCTAAGCGCACATAAGTACCACTCC
AFG3L2	AFG3L2_+_12377215.23-P1P2	GGACGCCGCGTTGAGAGCTT	TGTTTGACAATCTCGGGCCCACCTTGTTGGGACGCCGCGTTGAGAGCTTGTTTAAGAGCTAAGCGCACATAAGTACCACTCC
AFG3L2	AFG3L2_-_12377209.23-P1P2	GGAAGCGCGCCGGCGGCTCA	TGTTTGACAATCTCGGGCCCACCTTGTTGGGAAGCGCGCCGGCGGCTCAGTTTAAGAGCTAAGCGCACATAAGTACCACTCC
AFG3L2	AFG3L2_-_12377072.23-P1P2	GGCCCCACAGCCGCAAACAG	TGTTTGACAATCTCGGGCCCACCTTGTTGGGCCCCACAGCCGCAAACAGGTTTAAGAGCTAAGCGCACATAAGTACCACTCC
AGO1	AGO1_-_36349237.23-P1P2	GGAAGAGAGCCCTGAGATGG	TGTTTGACAATCTCGGGCCCACCTTGTTGGGAAGAGAGCCCTGAGATGGGTTTAAGAGCTAAGCGCACATAAGTACCACTCC
AGO1	AGO1_-_36349053.23-P1P2	GGACCCTCGGGAGCAGGTAA	TGTTTGACAATCTCGGGCCCACCTTGTTGGGACCCTCGGGAGCAGGTAAGTTTAAGAGCTAAGCGCACATAAGTACCACTCC
AGO1	AGO1_-_36348838.23-P1P2	GCTGGCCGGGCGCTCGCAGT	TGTTTGACAATCTCGGGCCCACCTTGTTGGCTGGCCGGGCGCTCGCAGTGTTTAAGAGCTAAGCGCACATAAGTACCACTCC
AGO1	AGO1_-_36349067.23-P1P2	GGGTAAGGGTCCCCAGGAGG	TGTTTGACAATCTCGGGCCCACCTTGTTGGGGTAAGGGTCCCCAGGAGGGTTTAAGAGCTAAGCGCACATAAGTACCACTCC
AGO1	AGO1_-_36349041.23-P1P2	GGGATGGAAGCGGGACCCTC	TGTTTGACAATCTCGGGCCCACCTTGTTGGGGATGGAAGCGGGACCCTCGTTTAAGAGCTAAGCGCACATAAGTACCACTCC
AGO2	AGO2_-_141645534.23-P1P2	GCGCCGGGCCCGCCAACCAC	TGTTTGACAATCTCGGGCCCACCTTGTTGGCGCCGGGCCCGCCAACCACGTTTAAGAGCTAAGCGCACATAAGTACCACTCC
AGO2	AGO2_-_141645349.23-P1P2	GGCGCCCCGACGACTCGCGG	TGTTTGACAATCTCGGGCCCACCTTGTTGGGCGCCCCGACGACTCGCGGGTTTAAGAGCTAAGCGCACATAAGTACCACTCC
AGO2	AGO2_+_141645331.23-P1P2	GCGGCCCCCGCGAGTCGTCG	TGTTTGACAATCTCGGGCCCACCTTGTTGGCGGCCCCCGCGAGTCGTCGGTTTAAGAGCTAAGCGCACATAAGTACCACTCC
AGO2	AGO2_+_141645724.23-P1P2	GCGCGTCGGGTAAACCTGTT	TGTTTGACAATCTCGGGCCCACCTTGTTGGCGCGTCGGGTAAACCTGTTGTTTAAGAGCTAAGCGCACATAAGTACCACTCC
AGO2	AGO2_-_141645609.23-P1P2	GCCGGCTCCCGAGTACATGG	TGTTTGACAATCTCGGGCCCACCTTGTTGGCCGGCTCCCGAGTACATGGGTTTAAGAGCTAAGCGCACATAAGTACCACTCC
AGO3	AGO3_-_36396753.23-P1P2	GGGAGGAGCGGTGGGAGCGT	TGTTTGACAATCTCGGGCCCACCTTGTTGGGGAGGAGCGGTGGGAGCGTGTTTAAGAGCTAAGCGCACATAAGTACCACTCC
AGO3	AGO3_-_36396745.23-P1P2	GGCAGTCGTGGAGGAGCGGT	TGTTTGACAATCTCGGGCCCACCTTGTTGGGCAGTCGTGGAGGAGCGGTGTTTAAGAGCTAAGCGCACATAAGTACCACTCC
AGO3	AGO3_+_36396775.23-P1P2	GGACAGAGGGGAGTCCCGTC	TGTTTGACAATCTCGGGCCCACCTTGTTGGGACAGAGGGGAGTCCCGTCGTTTAAGAGCTAAGCGCACATAAGTACCACTCC
AGO3	AGO3_-_36396736.23-P1P2	GCGGCGGCCCGCAGTCGTGG	TGTTTGACAATCTCGGGCCCACCTTGTTGGCGGCGGCCCGCAGTCGTGGGTTTAAGAGCTAAGCGCACATAAGTACCACTCC
AGO3	AGO3_-_36396756.23-P1P2	GGGAGCGGTGGGAGCGTCGG	TGTTTGACAATCTCGGGCCCACCTTGTTGGGGAGCGGTGGGAGCGTCGGGTTTAAGAGCTAAGCGCACATAAGTACCACTCC
AGO4	AGO4_-_36274041.23-P1P2	GGAGGCGCTGGGACCCGGTG	TGTTTGACAATCTCGGGCCCACCTTGTTGGGAGGCGCTGGGACCCGGTGGTTTAAGAGCTAAGCGCACATAAGTACCACTCC
AGO4	AGO4_+_36274225.23-P1P2	GGACCTCGGGATCCACCCAA	TGTTTGACAATCTCGGGCCCACCTTGTTGGGACCTCGGGATCCACCCAAGTTTAAGAGCTAAGCGCACATAAGTACCACTCC
AGO4	AGO4_-_36274053.23-P1P2	GCCCGGTGAGGAGCGAGCTC	TGTTTGACAATCTCGGGCCCACCTTGTTGGCCCGGTGAGGAGCGAGCTCGTTTAAGAGCTAAGCGCACATAAGTACCACTCC
AGO4	AGO4_+_36274033.23-P1P2	GACCCGAGCTCGCTCCTCAC	TGTTTGACAATCTCGGGCCCACCTTGTTGGACCCGAGCTCGCTCCTCACGTTTAAGAGCTAAGCGCACATAAGTACCACTCC
AGO4	AGO4_+_36273634.23-P1P2	GGTCCACAGAGCCCGGCAGG	TGTTTGACAATCTCGGGCCCACCTTGTTGGGTCCACAGAGCCCGGCAGGGTTTAAGAGCTAAGCGCACATAAGTACCACTCC
AGPAT1	AGPAT1_+_32143856.23-P1	GAGGGGTGGCGGGGGAATAG	TGTTTGACAATCTCGGGCCCACCTTGTTGGAGGGGTGGCGGGGGAATAGGTTTAAGAGCTAAGCGCACATAAGTACCACTCC
AGPAT1	AGPAT1_+_32143853.23-P1	GGGTGGCGGGGGAATAGCGG	TGTTTGACAATCTCGGGCCCACCTTGTTGGGGTGGCGGGGGAATAGCGGGTTTAAGAGCTAAGCGCACATAAGTACCACTCC
AGPAT1	AGPAT1_+_32143489.23-P1	GGTCTGGGAGGGCCGACTGG	TGTTTGACAATCTCGGGCCCACCTTGTTGGGTCTGGGAGGGCCGACTGGGTTTAAGAGCTAAGCGCACATAAGTACCACTCC
AGPAT1	AGPAT1_+_32143453.23-P1	GGAAAGGAGAGGGGCCGACT	TGTTTGACAATCTCGGGCCCACCTTGTTGGGAAAGGAGAGGGGCCGACTGTTTAAGAGCTAAGCGCACATAAGTACCACTCC
AGPAT1	AGPAT1_+_32143818.23-P1	GCCTCAGAGAGACAGCAGAA	TGTTTGACAATCTCGGGCCCACCTTGTTGGCCTCAGAGAGACAGCAGAAGTTTAAGAGCTAAGCGCACATAAGTACCACTCC
AGPAT1	AGPAT1_+_32145529.23-P2	GGGAAAGACGGCGAAGAGCT	TGTTTGACAATCTCGGGCCCACCTTGTTGGGGAAAGACGGCGAAGAGCTGTTTAAGAGCTAAGCGCACATAAGTACCACTCC
AGPAT1	AGPAT1_-_32145360.23-P2	GGTCGTCCAGCCGAATGAGT	TGTTTGACAATCTCGGGCCCACCTTGTTGGGTCGTCCAGCCGAATGAGTGTTTAAGAGCTAAGCGCACATAAGTACCACTCC
AGPAT1	AGPAT1_+_32144855.23-P2	GGTTGCGTAAAGAAGGACTG	TGTTTGACAATCTCGGGCCCACCTTGTTGGGTTGCGTAAAGAAGGACTGGTTTAAGAGCTAAGCGCACATAAGTACCACTCC
AGPAT1	AGPAT1_+_32144382.23-P2	GGGAGATAGTGAGGGACAAA	TGTTTGACAATCTCGGGCCCACCTTGTTGGGGAGATAGTGAGGGACAAAGTTTAAGAGCTAAGCGCACATAAGTACCACTCC
AGPAT1	AGPAT1_+_32144829.23-P2	GTGAGGATTCAGGAAGCTTG	TGTTTGACAATCTCGGGCCCACCTTGTTGGTGAGGATTCAGGAAGCTTGGTTTAAGAGCTAAGCGCACATAAGTACCACTCC
AGRN	AGRN_+_955534.23-P1P2	GCCATGGCGCAGGCGAGAGG	TGTTTGACAATCTCGGGCCCACCTTGTTGGCCATGGCGCAGGCGAGAGGGTTTAAGAGCTAAGCGCACATAAGTACCACTCC
AGRN	AGRN_+_955469.23-P1P2	GCGGGACGCAGCTCCGGAGG	TGTTTGACAATCTCGGGCCCACCTTGTTGGCGGGACGCAGCTCCGGAGGGTTTAAGAGCTAAGCGCACATAAGTACCACTCC
AGRN	AGRN_+_955594.23-P1P2	GACGCGGCCACCACAAGGAG	TGTTTGACAATCTCGGGCCCACCTTGTTGGACGCGGCCACCACAAGGAGGTTTAAGAGCTAAGCGCACATAAGTACCACTCC
AGRN	AGRN_+_955472.23-P1P2	GGGACGGGACGCAGCTCCGG	TGTTTGACAATCTCGGGCCCACCTTGTTGGGGACGGGACGCAGCTCCGGGTTTAAGAGCTAAGCGCACATAAGTACCACTCC
AGRN	AGRN_-_955702.23-P1P2	GAACGTGGTGCTCACCGGGA	TGTTTGACAATCTCGGGCCCACCTTGTTGGAACGTGGTGCTCACCGGGAGTTTAAGAGCTAAGCGCACATAAGTACCACTCC
AHCYL1	AHCYL1_+_110527350.23-P1	GGTGACGCCACGTCAAGTAC	TGTTTGACAATCTCGGGCCCACCTTGTTGGGTGACGCCACGTCAAGTACGTTTAAGAGCTAAGCGCACATAAGTACCACTCC
AHCYL1	AHCYL1_+_110527472.23-P1	GCAAGGCAGCCGGACAGCGA	TGTTTGACAATCTCGGGCCCACCTTGTTGGCAAGGCAGCCGGACAGCGAGTTTAAGAGCTAAGCGCACATAAGTACCACTCC
AHCYL1	AHCYL1_+_110527469.23-P1	GGGCAGCCGGACAGCGACGG	TGTTTGACAATCTCGGGCCCACCTTGTTGGGGCAGCCGGACAGCGACGGGTTTAAGAGCTAAGCGCACATAAGTACCACTCC
AHCYL1	AHCYL1_-_110527436.23-P1	GGGTGGCGGCGCGGGCAGGT	TGTTTGACAATCTCGGGCCCACCTTGTTGGGGTGGCGGCGCGGGCAGGTGTTTAAGAGCTAAGCGCACATAAGTACCACTCC
AHCYL1	AHCYL1_-_110527422.23-P1	GTTGCGTACAGCGGAGGTGG	TGTTTGACAATCTCGGGCCCACCTTGTTGGTTGCGTACAGCGGAGGTGGGTTTAAGAGCTAAGCGCACATAAGTACCACTCC
AHCYL1	AHCYL1_-_110546765.23-P2	GGGAGTATTGCTTCTGACTG	TGTTTGACAATCTCGGGCCCACCTTGTTGGGGAGTATTGCTTCTGACTGGTTTAAGAGCTAAGCGCACATAAGTACCACTCC
AHCYL1	AHCYL1_-_110546819.23-P2	GTGTTACTGTTGAGACACAG	TGTTTGACAATCTCGGGCCCACCTTGTTGGTGTTACTGTTGAGACACAGGTTTAAGAGCTAAGCGCACATAAGTACCACTCC
AHCYL1	AHCYL1_+_110546691.23-P2	GCAATGCTCGCGGCGAGAAG	TGTTTGACAATCTCGGGCCCACCTTGTTGGCAATGCTCGCGGCGAGAAGGTTTAAGAGCTAAGCGCACATAAGTACCACTCC
AHCYL1	AHCYL1_-_110547100.23-P2	GGTGTCTGGGAGCATTGTGT	TGTTTGACAATCTCGGGCCCACCTTGTTGGGTGTCTGGGAGCATTGTGTGTTTAAGAGCTAAGCGCACATAAGTACCACTCC
AHCYL1	AHCYL1_+_110547179.23-P2	GTCAATAAACACCCACTCCT	TGTTTGACAATCTCGGGCCCACCTTGTTGGTCAATAAACACCCACTCCTGTTTAAGAGCTAAGCGCACATAAGTACCACTCC
AKAP6	AKAP6_-_32798545.23-P1P2	GTCATGCAGCAGGTCAAACA	TGTTTGACAATCTCGGGCCCACCTTGTTGGTCATGCAGCAGGTCAAACAGTTTAAGAGCTAAGCGCACATAAGTACCACTCC
AKAP6	AKAP6_+_32798551.23-P1P2	GATCTGTAGGATGCAATACT	TGTTTGACAATCTCGGGCCCACCTTGTTGGATCTGTAGGATGCAATACTGTTTAAGAGCTAAGCGCACATAAGTACCACTCC
AKAP6	AKAP6_-_32798679.23-P1P2	GGGTTAGTCGGTGTCTGCTA	TGTTTGACAATCTCGGGCCCACCTTGTTGGGGTTAGTCGGTGTCTGCTAGTTTAAGAGCTAAGCGCACATAAGTACCACTCC
AKAP6	AKAP6_+_32798898.23-P1P2	GTCATTTTAAAGCTTATCTG	TGTTTGACAATCTCGGGCCCACCTTGTTGGTCATTTTAAAGCTTATCTGGTTTAAGAGCTAAGCGCACATAAGTACCACTCC
AKAP6	AKAP6_-_32798602.23-P1P2	GAACATCAAAAGAAGACGGT	TGTTTGACAATCTCGGGCCCACCTTGTTGGAACATCAAAAGAAGACGGTGTTTAAGAGCTAAGCGCACATAAGTACCACTCC
AKAP7	AKAP7_-_131456599.23-P1P2	GTACCACCGGCGACTCGGGT	TGTTTGACAATCTCGGGCCCACCTTGTTGGTACCACCGGCGACTCGGGTGTTTAAGAGCTAAGCGCACATAAGTACCACTCC
AKAP7	AKAP7_+_131456600.23-P1P2	GCGCCGGAACAAGCCAGAAG	TGTTTGACAATCTCGGGCCCACCTTGTTGGCGCCGGAACAAGCCAGAAGGTTTAAGAGCTAAGCGCACATAAGTACCACTCC
AKAP7	AKAP7_-_131456586.23-P1P2	GGCCCGAATCCGGGTACCAC	TGTTTGACAATCTCGGGCCCACCTTGTTGGGCCCGAATCCGGGTACCACGTTTAAGAGCTAAGCGCACATAAGTACCACTCC
AKAP7	AKAP7_+_131456616.23-P1P2	GCGCATGCCAGGCCGGACGC	TGTTTGACAATCTCGGGCCCACCTTGTTGGCGCATGCCAGGCCGGACGCGTTTAAGAGCTAAGCGCACATAAGTACCACTCC
AKAP7	AKAP7_-_131456595.23-P1P2	GCGGGTACCACCGGCGACTC	TGTTTGACAATCTCGGGCCCACCTTGTTGGCGGGTACCACCGGCGACTCGTTTAAGAGCTAAGCGCACATAAGTACCACTCC
AKAP9	AKAP9_+_91570225.23-P1P2	GGGATCGTCCTCAGCCGCAC	TGTTTGACAATCTCGGGCCCACCTTGTTGGGGATCGTCCTCAGCCGCACGTTTAAGAGCTAAGCGCACATAAGTACCACTCC
AKAP9	AKAP9_-_91570201.23-P1P2	GTACGTGGAGACGAAGATGG	TGTTTGACAATCTCGGGCCCACCTTGTTGGTACGTGGAGACGAAGATGGGTTTAAGAGCTAAGCGCACATAAGTACCACTCC
AKAP9	AKAP9_+_91570245.23-P1P2	GCAGTCTCCGCGCTCACTGG	TGTTTGACAATCTCGGGCCCACCTTGTTGGCAGTCTCCGCGCTCACTGGGTTTAAGAGCTAAGCGCACATAAGTACCACTCC
AKAP9	AKAP9_+_91570248.23-P1P2	GAAGCAGTCTCCGCGCTCAC	TGTTTGACAATCTCGGGCCCACCTTGTTGGAAGCAGTCTCCGCGCTCACGTTTAAGAGCTAAGCGCACATAAGTACCACTCC
AKAP9	AKAP9_-_91570233.23-P1P2	GGGTGACGGCGCTTCCCGTG	TGTTTGACAATCTCGGGCCCACCTTGTTGGGGTGACGGCGCTTCCCGTGGTTTAAGAGCTAAGCGCACATAAGTACCACTCC
AKT1S1	AKT1S1_+_50379845.23-P1P2	GACGGGCACGTGAGTGGAGG	TGTTTGACAATCTCGGGCCCACCTTGTTGGACGGGCACGTGAGTGGAGGGTTTAAGAGCTAAGCGCACATAAGTACCACTCC
AKT1S1	AKT1S1_+_50379848.23-P1P2	GGCTACGGGCACGTGAGTGG	TGTTTGACAATCTCGGGCCCACCTTGTTGGGCTACGGGCACGTGAGTGGGTTTAAGAGCTAAGCGCACATAAGTACCACTCC
AKT1S1	AKT1S1_+_50379851.23-P1P2	GCTGGCTACGGGCACGTGAG	TGTTTGACAATCTCGGGCCCACCTTGTTGGCTGGCTACGGGCACGTGAGGTTTAAGAGCTAAGCGCACATAAGTACCACTCC
AKT1S1	AKT1S1_-_50380322.23-P1P2	GGGCTGGCAAAGATCCAACA	TGTTTGACAATCTCGGGCCCACCTTGTTGGGGCTGGCAAAGATCCAACAGTTTAAGAGCTAAGCGCACATAAGTACCACTCC
AKT1S1	AKT1S1_-_50380610.23-P1P2	GGCCATGCCCTCGAGCAAAA	TGTTTGACAATCTCGGGCCCACCTTGTTGGGCCATGCCCTCGAGCAAAAGTTTAAGAGCTAAGCGCACATAAGTACCACTCC
AKT1	AKT1_+_105262020.23-P1P2	GCGCAGCGCGGCCCGAAGAC	TGTTTGACAATCTCGGGCCCACCTTGTTGGCGCAGCGCGGCCCGAAGACGTTTAAGAGCTAAGCGCACATAAGTACCACTCC
AKT1	AKT1_+_105262011.23-P1P2	GGCCCGAAGACGGGAGCAGG	TGTTTGACAATCTCGGGCCCACCTTGTTGGGCCCGAAGACGGGAGCAGGGTTTAAGAGCTAAGCGCACATAAGTACCACTCC
AKT1	AKT1_+_105261705.23-P1P2	GCGCGGCGCCGCCAGAATGG	TGTTTGACAATCTCGGGCCCACCTTGTTGGCGCGGCGCCGCCAGAATGGGTTTAAGAGCTAAGCGCACATAAGTACCACTCC
AKT1	AKT1_+_105261975.23-P1P2	GCTGGGCACCGGGCACCGAG	TGTTTGACAATCTCGGGCCCACCTTGTTGGCTGGGCACCGGGCACCGAGGTTTAAGAGCTAAGCGCACATAAGTACCACTCC
AKT1	AKT1_+_105261633.23-P1P2	GGCGCGGGCCCGGCCAAGGG	TGTTTGACAATCTCGGGCCCACCTTGTTGGGCGCGGGCCCGGCCAAGGGGTTTAAGAGCTAAGCGCACATAAGTACCACTCC
AKT2	AKT2_+_40791298.23-P1P2	GGTATTTCCGTCCAGAGGGT	TGTTTGACAATCTCGGGCCCACCTTGTTGGGTATTTCCGTCCAGAGGGTGTTTAAGAGCTAAGCGCACATAAGTACCACTCC
AKT2	AKT2_-_40791241.23-P1P2	GTCCTCCGAGGCAGGCCCAA	TGTTTGACAATCTCGGGCCCACCTTGTTGGTCCTCCGAGGCAGGCCCAAGTTTAAGAGCTAAGCGCACATAAGTACCACTCC
AKT2	AKT2_-_40791096.23-P1P2	GTGGCGCACTCACCTGTCAC	TGTTTGACAATCTCGGGCCCACCTTGTTGGTGGCGCACTCACCTGTCACGTTTAAGAGCTAAGCGCACATAAGTACCACTCC
AKT2	AKT2_-_40791188.23-P1P2	GTGTTTCCCGGCAGCGGCAA	TGTTTGACAATCTCGGGCCCACCTTGTTGGTGTTTCCCGGCAGCGGCAAGTTTAAGAGCTAAGCGCACATAAGTACCACTCC
AKT2	AKT2_+_40791162.23-P1P2	GGCCGCTGCCGGGAAACACA	TGTTTGACAATCTCGGGCCCACCTTGTTGGGCCGCTGCCGGGAAACACAGTTTAAGAGCTAAGCGCACATAAGTACCACTCC
AKT3	AKT3_+_244013158.23-P1P2	GGCGGGGGCTGGGTCACCGG	TGTTTGACAATCTCGGGCCCACCTTGTTGGGCGGGGGCTGGGTCACCGGGTTTAAGAGCTAAGCGCACATAAGTACCACTCC
AKT3	AKT3_-_244013352.23-P1P2	GTGGCTGTTACCTGCAACGG	TGTTTGACAATCTCGGGCCCACCTTGTTGGTGGCTGTTACCTGCAACGGGTTTAAGAGCTAAGCGCACATAAGTACCACTCC
AKT3	AKT3_-_244013349.23-P1P2	GCGGTGGCTGTTACCTGCAA	TGTTTGACAATCTCGGGCCCACCTTGTTGGCGGTGGCTGTTACCTGCAAGTTTAAGAGCTAAGCGCACATAAGTACCACTCC
AKT3	AKT3_-_244013164.23-P1P2	GCACCCACACCCGAAGCCTC	TGTTTGACAATCTCGGGCCCACCTTGTTGGCACCCACACCCGAAGCCTCGTTTAAGAGCTAAGCGCACATAAGTACCACTCC
AKT3	AKT3_-_244013548.23-P1P2	GGGGCAAGCGAAGGGCTGCA	TGTTTGACAATCTCGGGCCCACCTTGTTGGGGGCAAGCGAAGGGCTGCAGTTTAAGAGCTAAGCGCACATAAGTACCACTCC
ALDH2	ALDH2_+_112204778.23-P1P2	GGCAGCGCGCAACATCGCAG	TGTTTGACAATCTCGGGCCCACCTTGTTGGGCAGCGCGCAACATCGCAGGTTTAAGAGCTAAGCGCACATAAGTACCACTCC
ALDH2	ALDH2_+_112204799.23-P1P2	GAGGCGGGGCCCGAAGCGGG	TGTTTGACAATCTCGGGCCCACCTTGTTGGAGGCGGGGCCCGAAGCGGGGTTTAAGAGCTAAGCGCACATAAGTACCACTCC
ALDH2	ALDH2_+_112204827.23-P1P2	GGGCGGCGGCTGACAAGAGG	TGTTTGACAATCTCGGGCCCACCTTGTTGGGGCGGCGGCTGACAAGAGGGTTTAAGAGCTAAGCGCACATAAGTACCACTCC
ALDH2	ALDH2_+_112204732.23-P1P2	GGAGCAGAGCTAGGGTCTCA	TGTTTGACAATCTCGGGCCCACCTTGTTGGGAGCAGAGCTAGGGTCTCAGTTTAAGAGCTAAGCGCACATAAGTACCACTCC
ALDH2	ALDH2_+_112204770.23-P1P2	GCAACATCGCAGCGGGCTAG	TGTTTGACAATCTCGGGCCCACCTTGTTGGCAACATCGCAGCGGGCTAGGTTTAAGAGCTAAGCGCACATAAGTACCACTCC
ALDH5A1	ALDH5A1_+_24495207.23-P1P2	GGCCATGGCCCGGGCAACGA	TGTTTGACAATCTCGGGCCCACCTTGTTGGGCCATGGCCCGGGCAACGAGTTTAAGAGCTAAGCGCACATAAGTACCACTCC
ALDH5A1	ALDH5A1_+_24495537.23-P1P2	GCAGCGGCAGAAAGCCTCGT	TGTTTGACAATCTCGGGCCCACCTTGTTGGCAGCGGCAGAAAGCCTCGTGTTTAAGAGCTAAGCGCACATAAGTACCACTCC
ALDH5A1	ALDH5A1_+_24495662.23-P1P2	GGCACAGGAGGGAGGCGACG	TGTTTGACAATCTCGGGCCCACCTTGTTGGGCACAGGAGGGAGGCGACGGTTTAAGAGCTAAGCGCACATAAGTACCACTCC
ALDH5A1	ALDH5A1_+_24495265.23-P1P2	GGCCTGGAAACGTCGACCCG	TGTTTGACAATCTCGGGCCCACCTTGTTGGGCCTGGAAACGTCGACCCGGTTTAAGAGCTAAGCGCACATAAGTACCACTCC
ALDH5A1	ALDH5A1_+_24495477.23-P1P2	GTCGGCTACCATGCCCAGAG	TGTTTGACAATCTCGGGCCCACCTTGTTGGTCGGCTACCATGCCCAGAGGTTTAAGAGCTAAGCGCACATAAGTACCACTCC
ALDH7A1	ALDH7A1_+_125930884.23-P1P2	GGAGTCCCGGGCTCAGTATG	TGTTTGACAATCTCGGGCCCACCTTGTTGGGAGTCCCGGGCTCAGTATGGTTTAAGAGCTAAGCGCACATAAGTACCACTCC
ALDH7A1	ALDH7A1_-_125930901.23-P1P2	GGGCGCCACATACTGAGCCC	TGTTTGACAATCTCGGGCCCACCTTGTTGGGGCGCCACATACTGAGCCCGTTTAAGAGCTAAGCGCACATAAGTACCACTCC
ALDH7A1	ALDH7A1_+_125930732.23-P1P2	GGGCTCCGCGAGGAAAACGA	TGTTTGACAATCTCGGGCCCACCTTGTTGGGGCTCCGCGAGGAAAACGAGTTTAAGAGCTAAGCGCACATAAGTACCACTCC
ALDH7A1	ALDH7A1_-_125930668.23-P1P2	GCTCCTCGAGCGAGCCCCGG	TGTTTGACAATCTCGGGCCCACCTTGTTGGCTCCTCGAGCGAGCCCCGGGTTTAAGAGCTAAGCGCACATAAGTACCACTCC
ALDH7A1	ALDH7A1_-_125930881.23-P1P2	GCACACACAGCGCGCGAGGA	TGTTTGACAATCTCGGGCCCACCTTGTTGGCACACACAGCGCGCGAGGAGTTTAAGAGCTAAGCGCACATAAGTACCACTCC
ALDH9A1	ALDH9A1_-_165667800.23-P1P2	GCTGCTCGGAGAAACATGAG	TGTTTGACAATCTCGGGCCCACCTTGTTGGCTGCTCGGAGAAACATGAGGTTTAAGAGCTAAGCGCACATAAGTACCACTCC
ALDH9A1	ALDH9A1_-_165667740.23-P1P2	GTCATGGCGGCGACAGGAGA	TGTTTGACAATCTCGGGCCCACCTTGTTGGTCATGGCGGCGACAGGAGAGTTTAAGAGCTAAGCGCACATAAGTACCACTCC
ALDH9A1	ALDH9A1_-_165667803.23-P1P2	GCTCGGAGAAACATGAGTGG	TGTTTGACAATCTCGGGCCCACCTTGTTGGCTCGGAGAAACATGAGTGGGTTTAAGAGCTAAGCGCACATAAGTACCACTCC
ALDH9A1	ALDH9A1_-_165667549.23-P1P2	GTGCAGAACACAGGAAACGG	TGTTTGACAATCTCGGGCCCACCTTGTTGGTGCAGAACACAGGAAACGGGTTTAAGAGCTAAGCGCACATAAGTACCACTCC
ALDH9A1	ALDH9A1_-_165667761.23-P1P2	GGCCGAAGACTGCGAAGAAG	TGTTTGACAATCTCGGGCCCACCTTGTTGGGCCGAAGACTGCGAAGAAGGTTTAAGAGCTAAGCGCACATAAGTACCACTCC
ALG2	ALG2_-_101983862.23-P1P2	GACCACGTCGAACTCCTCGT	TGTTTGACAATCTCGGGCCCACCTTGTTGGACCACGTCGAACTCCTCGTGTTTAAGAGCTAAGCGCACATAAGTACCACTCC
ALG2	ALG2_-_101983747.23-P1P2	GTGCGAACCGCAGACAGGGA	TGTTTGACAATCTCGGGCCCACCTTGTTGGTGCGAACCGCAGACAGGGAGTTTAAGAGCTAAGCGCACATAAGTACCACTCC
ALG2	ALG2_-_101984133.23-P1P2	GGGTGGAGGAACAGCACCGA	TGTTTGACAATCTCGGGCCCACCTTGTTGGGGTGGAGGAACAGCACCGAGTTTAAGAGCTAAGCGCACATAAGTACCACTCC
ALG2	ALG2_+_101983842.23-P1P2	GGCCGACGAGGAGTTCGACG	TGTTTGACAATCTCGGGCCCACCTTGTTGGGCCGACGAGGAGTTCGACGGTTTAAGAGCTAAGCGCACATAAGTACCACTCC
ALG2	ALG2_+_101984159.23-P1P2	GGGGCCATGGCGGAGGAGCA	TGTTTGACAATCTCGGGCCCACCTTGTTGGGGGCCATGGCGGAGGAGCAGTTTAAGAGCTAAGCGCACATAAGTACCACTCC
ALS2	ALS2_-_202645613.23-P1P2	GCGCTCACCTGAAGCTCCAC	TGTTTGACAATCTCGGGCCCACCTTGTTGGCGCTCACCTGAAGCTCCACGTTTAAGAGCTAAGCGCACATAAGTACCACTCC
ALS2	ALS2_-_202645268.23-P1P2	GAATAGCTGGAAGGCAGCGT	TGTTTGACAATCTCGGGCCCACCTTGTTGGAATAGCTGGAAGGCAGCGTGTTTAAGAGCTAAGCGCACATAAGTACCACTCC
ALS2	ALS2_+_202645584.23-P1P2	GGCTTCAGGTGAGCGAGTGT	TGTTTGACAATCTCGGGCCCACCTTGTTGGGCTTCAGGTGAGCGAGTGTGTTTAAGAGCTAAGCGCACATAAGTACCACTCC
ALS2	ALS2_+_202645573.23-P1P2	GGCGAGTGTGGGTCCCGGGT	TGTTTGACAATCTCGGGCCCACCTTGTTGGGCGAGTGTGGGTCCCGGGTGTTTAAGAGCTAAGCGCACATAAGTACCACTCC
ALS2	ALS2_-_202645658.23-P1P2	GGCGAGCTTGGCAACCCAGT	TGTTTGACAATCTCGGGCCCACCTTGTTGGGCGAGCTTGGCAACCCAGTGTTTAAGAGCTAAGCGCACATAAGTACCACTCC
AMPH	AMPH_-_38670608.23-P1P2	GCCAGGAGAGCGGCAACCCG	TGTTTGACAATCTCGGGCCCACCTTGTTGGCCAGGAGAGCGGCAACCCGGTTTAAGAGCTAAGCGCACATAAGTACCACTCC
AMPH	AMPH_+_38670931.23-P1P2	GCCATGGCCGACATCAAGAC	TGTTTGACAATCTCGGGCCCACCTTGTTGGCCATGGCCGACATCAAGACGTTTAAGAGCTAAGCGCACATAAGTACCACTCC
AMPH	AMPH_-_38670634.23-P1P2	GCTCCGGAGCTGGACATATC	TGTTTGACAATCTCGGGCCCACCTTGTTGGCTCCGGAGCTGGACATATCGTTTAAGAGCTAAGCGCACATAAGTACCACTCC
AMPH	AMPH_-_38671060.23-P1P2	GGGAGAGGGCCGAGCAAGGG	TGTTTGACAATCTCGGGCCCACCTTGTTGGGGAGAGGGCCGAGCAAGGGGTTTAAGAGCTAAGCGCACATAAGTACCACTCC
AMPH	AMPH_-_38670993.23-P1P2	GCGAAGAGCAGAGCGCGCAG	TGTTTGACAATCTCGGGCCCACCTTGTTGGCGAAGAGCAGAGCGCGCAGGTTTAAGAGCTAAGCGCACATAAGTACCACTCC
ANK2	ANK2_-_113970949.23-ENST00000264366.6	GGTTCAACGGCAGTAGTCAG	TGTTTGACAATCTCGGGCCCACCTTGTTGGGTTCAACGGCAGTAGTCAGGTTTAAGAGCTAAGCGCACATAAGTACCACTCC
ANK2	ANK2_-_113970921.23-ENST00000264366.6	GCAGCTCAGAAAAGCGACAG	TGTTTGACAATCTCGGGCCCACCTTGTTGGCAGCTCAGAAAAGCGACAGGTTTAAGAGCTAAGCGCACATAAGTACCACTCC
ANK2	ANK2_-_113971343.23-ENST00000264366.6	GACGTGGATTGTGAAGCAAA	TGTTTGACAATCTCGGGCCCACCTTGTTGGACGTGGATTGTGAAGCAAAGTTTAAGAGCTAAGCGCACATAAGTACCACTCC
ANK2	ANK2_-_113971208.23-ENST00000264366.6	GGGTGAAGTGAATAGAGATA	TGTTTGACAATCTCGGGCCCACCTTGTTGGGGTGAAGTGAATAGAGATAGTTTAAGAGCTAAGCGCACATAAGTACCACTCC
ANK2	ANK2_-_113971327.23-ENST00000264366.6	GGGAAGAGTGTTAAGCAACG	TGTTTGACAATCTCGGGCCCACCTTGTTGGGGAAGAGTGTTAAGCAACGGTTTAAGAGCTAAGCGCACATAAGTACCACTCC
ANK3	ANK3_+_62149507.23-P1P2	GCCTGTAAAGGTTCAGGTAG	TGTTTGACAATCTCGGGCCCACCTTGTTGGCCTGTAAAGGTTCAGGTAGGTTTAAGAGCTAAGCGCACATAAGTACCACTCC
ANK3	ANK3_+_62149181.23-P1P2	GTCCCGGGATCGGAAGAAAA	TGTTTGACAATCTCGGGCCCACCTTGTTGGTCCCGGGATCGGAAGAAAAGTTTAAGAGCTAAGCGCACATAAGTACCACTCC
ANK3	ANK3_+_62149191.23-P1P2	GCCGCAAACGGTCCCGGGAT	TGTTTGACAATCTCGGGCCCACCTTGTTGGCCGCAAACGGTCCCGGGATGTTTAAGAGCTAAGCGCACATAAGTACCACTCC
ANK3	ANK3_-_62149168.23-P1P2	GCCAGGCAAGATATATGCTC	TGTTTGACAATCTCGGGCCCACCTTGTTGGCCAGGCAAGATATATGCTCGTTTAAGAGCTAAGCGCACATAAGTACCACTCC
ANK3	ANK3_+_62149538.23-P1P2	GTACGGTAAATGCATTACGA	TGTTTGACAATCTCGGGCCCACCTTGTTGGTACGGTAAATGCATTACGAGTTTAAGAGCTAAGCGCACATAAGTACCACTCC
ANKRD11	ANKRD11_-_89556765.23-P1P2	GGGCCCGAGCGGCAAGGCGG	TGTTTGACAATCTCGGGCCCACCTTGTTGGGGCCCGAGCGGCAAGGCGGGTTTAAGAGCTAAGCGCACATAAGTACCACTCC
ANKRD11	ANKRD11_-_89556963.23-P1P2	GATCGCGCACCGTCTCAGGG	TGTTTGACAATCTCGGGCCCACCTTGTTGGATCGCGCACCGTCTCAGGGGTTTAAGAGCTAAGCGCACATAAGTACCACTCC
ANKRD11	ANKRD11_+_89556932.23-P1P2	GACGGTGCGCGATGGACCGA	TGTTTGACAATCTCGGGCCCACCTTGTTGGACGGTGCGCGATGGACCGAGTTTAAGAGCTAAGCGCACATAAGTACCACTCC
ANKRD11	ANKRD11_-_89556641.23-P1P2	GACCACCGCCCCCAGACCAG	TGTTTGACAATCTCGGGCCCACCTTGTTGGACCACCGCCCCCAGACCAGGTTTAAGAGCTAAGCGCACATAAGTACCACTCC
ANKRD11	ANKRD11_-_89556960.23-P1P2	GTCCATCGCGCACCGTCTCA	TGTTTGACAATCTCGGGCCCACCTTGTTGGTCCATCGCGCACCGTCTCAGTTTAAGAGCTAAGCGCACATAAGTACCACTCC
ANO10	ANO10_-_43663459.23-P1P2	GGAGAGCCGGCGAGAACCGG	TGTTTGACAATCTCGGGCCCACCTTGTTGGGAGAGCCGGCGAGAACCGGGTTTAAGAGCTAAGCGCACATAAGTACCACTCC
ANO10	ANO10_-_43663430.23-P1P2	GCAGCGCTCCACGTCTTCGG	TGTTTGACAATCTCGGGCCCACCTTGTTGGCAGCGCTCCACGTCTTCGGGTTTAAGAGCTAAGCGCACATAAGTACCACTCC
ANO10	ANO10_-_43663456.23-P1P2	GTCCGAGAGCCGGCGAGAAC	TGTTTGACAATCTCGGGCCCACCTTGTTGGTCCGAGAGCCGGCGAGAACGTTTAAGAGCTAAGCGCACATAAGTACCACTCC
ANO10	ANO10_+_43663097.23-P1P2	GTTGAGTCCTGAGAGAAAGG	TGTTTGACAATCTCGGGCCCACCTTGTTGGTTGAGTCCTGAGAGAAAGGGTTTAAGAGCTAAGCGCACATAAGTACCACTCC
ANO10	ANO10_+_43663079.23-P1P2	GGCGGTGAGGCGGAAATTTG	TGTTTGACAATCTCGGGCCCACCTTGTTGGGCGGTGAGGCGGAAATTTGGTTTAAGAGCTAAGCGCACATAAGTACCACTCC
ANO4	ANO4_-_101189115.23-P1P2	GGCAGCGTGCAGGGAATCTG	TGTTTGACAATCTCGGGCCCACCTTGTTGGGCAGCGTGCAGGGAATCTGGTTTAAGAGCTAAGCGCACATAAGTACCACTCC
ANO4	ANO4_+_101188701.23-P1P2	GGAACCTCCAGGCTCCAGTC	TGTTTGACAATCTCGGGCCCACCTTGTTGGGAACCTCCAGGCTCCAGTCGTTTAAGAGCTAAGCGCACATAAGTACCACTCC
ANO4	ANO4_+_101188435.23-P1P2	GCACTAGGCTGGGCTAGGAA	TGTTTGACAATCTCGGGCCCACCTTGTTGGCACTAGGCTGGGCTAGGAAGTTTAAGAGCTAAGCGCACATAAGTACCACTCC
ANO4	ANO4_+_101188698.23-P1P2	GCCTCCAGGCTCCAGTCGGG	TGTTTGACAATCTCGGGCCCACCTTGTTGGCCTCCAGGCTCCAGTCGGGGTTTAAGAGCTAAGCGCACATAAGTACCACTCC
ANO4	ANO4_+_101189147.23-P1P2	GGAGTGCCCCTGGCACACTG	TGTTTGACAATCTCGGGCCCACCTTGTTGGGAGTGCCCCTGGCACACTGGTTTAAGAGCTAAGCGCACATAAGTACCACTCC
ANO5	ANO5_-_22214662.23-P1P2	GTGGCGAGCACCGGGAGGAG	TGTTTGACAATCTCGGGCCCACCTTGTTGGTGGCGAGCACCGGGAGGAGGTTTAAGAGCTAAGCGCACATAAGTACCACTCC
ANO5	ANO5_-_22214643.23-P1P2	GGCAGGAGTGGAAAGGATCC	TGTTTGACAATCTCGGGCCCACCTTGTTGGGCAGGAGTGGAAAGGATCCGTTTAAGAGCTAAGCGCACATAAGTACCACTCC
ANO5	ANO5_-_22214855.23-P1P2	GTGGCTGTGGCGCCCAGAGA	TGTTTGACAATCTCGGGCCCACCTTGTTGGTGGCTGTGGCGCCCAGAGAGTTTAAGAGCTAAGCGCACATAAGTACCACTCC
ANO5	ANO5_-_22215191.23-P1P2	GCCCTGCGGCCTGAGTCCTA	TGTTTGACAATCTCGGGCCCACCTTGTTGGCCCTGCGGCCTGAGTCCTAGTTTAAGAGCTAAGCGCACATAAGTACCACTCC
ANO5	ANO5_-_22214701.23-P1P2	GGCCGAGCAGGCACAGGGAC	TGTTTGACAATCTCGGGCCCACCTTGTTGGGCCGAGCAGGCACAGGGACGTTTAAGAGCTAAGCGCACATAAGTACCACTCC
ANO6	ANO6_-_45609917.23-P1P2	GGCAGGCGAGAGGCGTCCTC	TGTTTGACAATCTCGGGCCCACCTTGTTGGGCAGGCGAGAGGCGTCCTCGTTTAAGAGCTAAGCGCACATAAGTACCACTCC
ANO6	ANO6_-_45609946.23-P1P2	GCTCCGGTCGGTGGGTGCCT	TGTTTGACAATCTCGGGCCCACCTTGTTGGCTCCGGTCGGTGGGTGCCTGTTTAAGAGCTAAGCGCACATAAGTACCACTCC
ANO6	ANO6_-_45609938.23-P1P2	GGCTCTGGGCTCCGGTCGGT	TGTTTGACAATCTCGGGCCCACCTTGTTGGGCTCTGGGCTCCGGTCGGTGTTTAAGAGCTAAGCGCACATAAGTACCACTCC
ANO6	ANO6_+_45609889.23-P1P2	GACGCCTCTCGCCTGCCGAG	TGTTTGACAATCTCGGGCCCACCTTGTTGGACGCCTCTCGCCTGCCGAGGTTTAAGAGCTAAGCGCACATAAGTACCACTCC
ANO6	ANO6_-_45610324.23-P1P2	GGGAGGAAGCCCGCTGTCCC	TGTTTGACAATCTCGGGCCCACCTTGTTGGGGAGGAAGCCCGCTGTCCCGTTTAAGAGCTAAGCGCACATAAGTACCACTCC
ANO8	ANO8_-_17445502.23-P1P2	GCGAGGACAGGTCAGGTCAG	TGTTTGACAATCTCGGGCCCACCTTGTTGGCGAGGACAGGTCAGGTCAGGTTTAAGAGCTAAGCGCACATAAGTACCACTCC
ANO8	ANO8_-_17445166.23-P1P2	GAAGCCTGGGGCTCTCGGAG	TGTTTGACAATCTCGGGCCCACCTTGTTGGAAGCCTGGGGCTCTCGGAGGTTTAAGAGCTAAGCGCACATAAGTACCACTCC
ANO8	ANO8_-_17445131.23-P1P2	GCGATCCCGCAGCCCGGGGG	TGTTTGACAATCTCGGGCCCACCTTGTTGGCGATCCCGCAGCCCGGGGGGTTTAAGAGCTAAGCGCACATAAGTACCACTCC
ANO8	ANO8_-_17445543.23-P1P2	GCGGGGAGCCGCGGGCTCAT	TGTTTGACAATCTCGGGCCCACCTTGTTGGCGGGGAGCCGCGGGCTCATGTTTAAGAGCTAAGCGCACATAAGTACCACTCC
ANO8	ANO8_-_17445526.23-P1P2	GACGGACGGCCCGGGCGACG	TGTTTGACAATCTCGGGCCCACCTTGTTGGACGGACGGCCCGGGCGACGGTTTAAGAGCTAAGCGCACATAAGTACCACTCC
ANXA2	ANXA2_+_60689732.23-P1P2	GCGGCGCAGCAGTAGCAAGT	TGTTTGACAATCTCGGGCCCACCTTGTTGGCGGCGCAGCAGTAGCAAGTGTTTAAGAGCTAAGCGCACATAAGTACCACTCC
ANXA2	ANXA2_-_60689707.23-P1P2	GGTAACTTAGAGCAGATGGG	TGTTTGACAATCTCGGGCCCACCTTGTTGGGTAACTTAGAGCAGATGGGGTTTAAGAGCTAAGCGCACATAAGTACCACTCC
ANXA2	ANXA2_-_60689776.23-P1P2	GGGACCTGCGGCTCCCTGGG	TGTTTGACAATCTCGGGCCCACCTTGTTGGGGACCTGCGGCTCCCTGGGGTTTAAGAGCTAAGCGCACATAAGTACCACTCC
ANXA2	ANXA2_-_60690116.23-P1P2	GGCTAGCTGGCGGCCCATCG	TGTTTGACAATCTCGGGCCCACCTTGTTGGGCTAGCTGGCGGCCCATCGGTTTAAGAGCTAAGCGCACATAAGTACCACTCC
ANXA2	ANXA2_+_60690063.23-P1P2	GGACGCTGGGAAGAAGGGTA	TGTTTGACAATCTCGGGCCCACCTTGTTGGGACGCTGGGAAGAAGGGTAGTTTAAGAGCTAAGCGCACATAAGTACCACTCC
ANXA5	ANXA5_-_122618118.23-P1P2	GATGCAGACGCTGAAGGATC	TGTTTGACAATCTCGGGCCCACCTTGTTGGATGCAGACGCTGAAGGATCGTTTAAGAGCTAAGCGCACATAAGTACCACTCC
ANXA5	ANXA5_-_122617764.23-P1P2	GTGGCGACTACTCAGGTCAG	TGTTTGACAATCTCGGGCCCACCTTGTTGGTGGCGACTACTCAGGTCAGGTTTAAGAGCTAAGCGCACATAAGTACCACTCC
ANXA5	ANXA5_-_122618086.23-P1P2	GAGCCGGGCGACGGTACGCG	TGTTTGACAATCTCGGGCCCACCTTGTTGGAGCCGGGCGACGGTACGCGGTTTAAGAGCTAAGCGCACATAAGTACCACTCC
ANXA5	ANXA5_-_122617573.23-P1P2	GAACCGGGACACAGAAACGG	TGTTTGACAATCTCGGGCCCACCTTGTTGGAACCGGGACACAGAAACGGGTTTAAGAGCTAAGCGCACATAAGTACCACTCC
ANXA5	ANXA5_-_122617717.23-P1P2	GGTGGGTAAATCCAGCGCAG	TGTTTGACAATCTCGGGCCCACCTTGTTGGGTGGGTAAATCCAGCGCAGGTTTAAGAGCTAAGCGCACATAAGTACCACTCC
ANXA6	ANXA6_-_150537278.23-P1P2	GGGGTCGCAGACGGACGCAC	TGTTTGACAATCTCGGGCCCACCTTGTTGGGGGTCGCAGACGGACGCACGTTTAAGAGCTAAGCGCACATAAGTACCACTCC
ANXA6	ANXA6_+_150536835.23-P1P2	GGGACCCGCAGAGAAGGGTG	TGTTTGACAATCTCGGGCCCACCTTGTTGGGGACCCGCAGAGAAGGGTGGTTTAAGAGCTAAGCGCACATAAGTACCACTCC
ANXA6	ANXA6_-_150537314.23-P1P2	GGACGCAGCGCTCGCTGGAT	TGTTTGACAATCTCGGGCCCACCTTGTTGGGACGCAGCGCTCGCTGGATGTTTAAGAGCTAAGCGCACATAAGTACCACTCC
ANXA6	ANXA6_+_150537048.23-P1P2	GGCGCAGCGGAGCAAATCTG	TGTTTGACAATCTCGGGCCCACCTTGTTGGGCGCAGCGGAGCAAATCTGGTTTAAGAGCTAAGCGCACATAAGTACCACTCC
ANXA6	ANXA6_+_150537317.23-P1P2	GCGGTTGCTGCTGGGCTAAC	TGTTTGACAATCTCGGGCCCACCTTGTTGGCGGTTGCTGCTGGGCTAACGTTTAAGAGCTAAGCGCACATAAGTACCACTCC
AP2A1	AP2A1_+_50270300.23-P1P2	GACCGGGCGGAAAGGACCCC	TGTTTGACAATCTCGGGCCCACCTTGTTGGACCGGGCGGAAAGGACCCCGTTTAAGAGCTAAGCGCACATAAGTACCACTCC
AP2A1	AP2A1_+_50270442.23-P1P2	GCGCTCACAGTTCCGGATGT	TGTTTGACAATCTCGGGCCCACCTTGTTGGCGCTCACAGTTCCGGATGTGTTTAAGAGCTAAGCGCACATAAGTACCACTCC
AP2A1	AP2A1_-_50270422.23-P1P2	GGTCCAAGGGCGATGGGATG	TGTTTGACAATCTCGGGCCCACCTTGTTGGGTCCAAGGGCGATGGGATGGTTTAAGAGCTAAGCGCACATAAGTACCACTCC
AP2A1	AP2A1_-_50270622.23-P1P2	GTAGAGTGGGGGGCACGTAG	TGTTTGACAATCTCGGGCCCACCTTGTTGGTAGAGTGGGGGGCACGTAGGTTTAAGAGCTAAGCGCACATAAGTACCACTCC
AP2A1	AP2A1_+_50270351.23-P1P2	GCTCCAGGCCTGGCCGGACA	TGTTTGACAATCTCGGGCCCACCTTGTTGGCTCCAGGCCTGGCCGGACAGTTTAAGAGCTAAGCGCACATAAGTACCACTCC
AP2A2	AP2A2_-_925877.23-P1P2	GCGCGCGGCGGCCCAGAAAG	TGTTTGACAATCTCGGGCCCACCTTGTTGGCGCGCGGCGGCCCAGAAAGGTTTAAGAGCTAAGCGCACATAAGTACCACTCC
AP2A2	AP2A2_+_925897.23-P1P2	GCCGGGGAGCCGCCTAACCA	TGTTTGACAATCTCGGGCCCACCTTGTTGGCCGGGGAGCCGCCTAACCAGTTTAAGAGCTAAGCGCACATAAGTACCACTCC
AP2A2	AP2A2_-_925907.23-P1P2	GCCCTGAGGCGGCCGTGGTT	TGTTTGACAATCTCGGGCCCACCTTGTTGGCCCTGAGGCGGCCGTGGTTGTTTAAGAGCTAAGCGCACATAAGTACCACTCC
AP2A2	AP2A2_-_925932.23-P1P2	GCTCCCCGGCGGCTCCTCCG	TGTTTGACAATCTCGGGCCCACCTTGTTGGCTCCCCGGCGGCTCCTCCGGTTTAAGAGCTAAGCGCACATAAGTACCACTCC
AP2A2	AP2A2_-_926098.23-P1P2	GTATCCGCAACTGTGAGTGG	TGTTTGACAATCTCGGGCCCACCTTGTTGGTATCCGCAACTGTGAGTGGGTTTAAGAGCTAAGCGCACATAAGTACCACTCC
AP2B1	AP2B1_-_33914544.23-P1P2	GCTGGGTCGGAGACCGGCGG	TGTTTGACAATCTCGGGCCCACCTTGTTGGCTGGGTCGGAGACCGGCGGGTTTAAGAGCTAAGCGCACATAAGTACCACTCC
AP2B1	AP2B1_-_33914522.23-P1P2	GCGGAGAGAAGGGTAACACC	TGTTTGACAATCTCGGGCCCACCTTGTTGGCGGAGAGAAGGGTAACACCGTTTAAGAGCTAAGCGCACATAAGTACCACTCC
AP2B1	AP2B1_+_33914295.23-P1P2	GTGCCAGGGACAAAGATGGT	TGTTTGACAATCTCGGGCCCACCTTGTTGGTGCCAGGGACAAAGATGGTGTTTAAGAGCTAAGCGCACATAAGTACCACTCC
AP2B1	AP2B1_-_33914780.23-P1P2	GAGAGCCTGGAGGCCGTGGG	TGTTTGACAATCTCGGGCCCACCTTGTTGGAGAGCCTGGAGGCCGTGGGGTTTAAGAGCTAAGCGCACATAAGTACCACTCC
AP2B1	AP2B1_-_33914692.23-P1P2	GTGTGGCAGCAGGTAGTTGG	TGTTTGACAATCTCGGGCCCACCTTGTTGGTGTGGCAGCAGGTAGTTGGGTTTAAGAGCTAAGCGCACATAAGTACCACTCC
AP2M1	AP2M1_-_183892712.23-P1	GCATCTTGGGATCCGGAGAG	TGTTTGACAATCTCGGGCCCACCTTGTTGGCATCTTGGGATCCGGAGAGGTTTAAGAGCTAAGCGCACATAAGTACCACTCC
AP2M1	AP2M1_+_183892702.23-P1	GTGCCGGCCCGGCCACTCTC	TGTTTGACAATCTCGGGCCCACCTTGTTGGTGCCGGCCCGGCCACTCTCGTTTAAGAGCTAAGCGCACATAAGTACCACTCC
AP2M1	AP2M1_-_183892660.23-P1	GGGCACTGCGGTGAAAGCCG	TGTTTGACAATCTCGGGCCCACCTTGTTGGGGCACTGCGGTGAAAGCCGGTTTAAGAGCTAAGCGCACATAAGTACCACTCC
AP2M1	AP2M1_+_183893103.23-P1	GGCAAGGCGGCGGCACAAAG	TGTTTGACAATCTCGGGCCCACCTTGTTGGGCAAGGCGGCGGCACAAAGGTTTAAGAGCTAAGCGCACATAAGTACCACTCC
AP2M1	AP2M1_+_183893126.23-P1	GCATGGCGTGAGACCTGTCA	TGTTTGACAATCTCGGGCCCACCTTGTTGGCATGGCGTGAGACCTGTCAGTTTAAGAGCTAAGCGCACATAAGTACCACTCC
AP2M1	AP2M1_+_183894722.23-P2	GACAGACCTAGGACAGGCGG	TGTTTGACAATCTCGGGCCCACCTTGTTGGACAGACCTAGGACAGGCGGGTTTAAGAGCTAAGCGCACATAAGTACCACTCC
AP2M1	AP2M1_-_183894692.23-P2	GACAGCTCCACAGGGGATGT	TGTTTGACAATCTCGGGCCCACCTTGTTGGACAGCTCCACAGGGGATGTGTTTAAGAGCTAAGCGCACATAAGTACCACTCC
AP2M1	AP2M1_+_183894728.23-P2	GCTGAGAACAGACCTAGGAC	TGTTTGACAATCTCGGGCCCACCTTGTTGGCTGAGAACAGACCTAGGACGTTTAAGAGCTAAGCGCACATAAGTACCACTCC
AP2M1	AP2M1_+_183894659.23-P2	GGTGGAGCTGTGCAGGTCAC	TGTTTGACAATCTCGGGCCCACCTTGTTGGGTGGAGCTGTGCAGGTCACGTTTAAGAGCTAAGCGCACATAAGTACCACTCC
AP2M1	AP2M1_-_183894706.23-P2	GGATGTTGGCAGCGATTCTG	TGTTTGACAATCTCGGGCCCACCTTGTTGGGATGTTGGCAGCGATTCTGGTTTAAGAGCTAAGCGCACATAAGTACCACTCC
AP2S1	AP2S1_-_47354099.23-P1P2	GGGCTCAGGGTGCAGTTGTA	TGTTTGACAATCTCGGGCCCACCTTGTTGGGGCTCAGGGTGCAGTTGTAGTTTAAGAGCTAAGCGCACATAAGTACCACTCC
AP2S1	AP2S1_-_47354062.23-P1P2	GCCCAGCGGCCCCGGTCCCG	TGTTTGACAATCTCGGGCCCACCTTGTTGGCCCAGCGGCCCCGGTCCCGGTTTAAGAGCTAAGCGCACATAAGTACCACTCC
AP2S1	AP2S1_-_47354086.23-P1P2	GACTGGGCAGCTCCGGCTCA	TGTTTGACAATCTCGGGCCCACCTTGTTGGACTGGGCAGCTCCGGCTCAGTTTAAGAGCTAAGCGCACATAAGTACCACTCC
AP2S1	AP2S1_+_47354056.23-P1P2	GGGAGCTGCCCAGTCGCCGC	TGTTTGACAATCTCGGGCCCACCTTGTTGGGGAGCTGCCCAGTCGCCGCGTTTAAGAGCTAAGCGCACATAAGTACCACTCC
AP2S1	AP2S1_+_47354100.23-P1P2	GGGAAGTCCGCTCTAGCTCT	TGTTTGACAATCTCGGGCCCACCTTGTTGGGGAAGTCCGCTCTAGCTCTGTTTAAGAGCTAAGCGCACATAAGTACCACTCC
AP3B1	AP3B1_-_77590427.23-P1P2	GCGCGGTGCTGGCGGGTGCG	TGTTTGACAATCTCGGGCCCACCTTGTTGGCGCGGTGCTGGCGGGTGCGGTTTAAGAGCTAAGCGCACATAAGTACCACTCC
AP3B1	AP3B1_-_77590472.23-P1P2	GCAAAAGGTTCCAGTCCAGA	TGTTTGACAATCTCGGGCCCACCTTGTTGGCAAAAGGTTCCAGTCCAGAGTTTAAGAGCTAAGCGCACATAAGTACCACTCC
AP3B1	AP3B1_+_77590520.23-P1P2	GCAGGGAGCCGTGACGAGTC	TGTTTGACAATCTCGGGCCCACCTTGTTGGCAGGGAGCCGTGACGAGTCGTTTAAGAGCTAAGCGCACATAAGTACCACTCC
AP3B1	AP3B1_+_77590122.23-P1P2	GTCCCGCGGGTGGGTAGGTG	TGTTTGACAATCTCGGGCCCACCTTGTTGGTCCCGCGGGTGGGTAGGTGGTTTAAGAGCTAAGCGCACATAAGTACCACTCC
AP3B1	AP3B1_+_77590437.23-P1P2	GACCTTTTGGAGAGAACCCC	TGTTTGACAATCTCGGGCCCACCTTGTTGGACCTTTTGGAGAGAACCCCGTTTAAGAGCTAAGCGCACATAAGTACCACTCC
AP3B2	AP3B2_+_83378423.23-P1P2	GCCGCCTACAGCGAAGACAA	TGTTTGACAATCTCGGGCCCACCTTGTTGGCCGCCTACAGCGAAGACAAGTTTAAGAGCTAAGCGCACATAAGTACCACTCC
AP3B2	AP3B2_-_83378565.23-P1P2	GTCCGGGCTGGCGAAGGCGG	TGTTTGACAATCTCGGGCCCACCTTGTTGGTCCGGGCTGGCGAAGGCGGGTTTAAGAGCTAAGCGCACATAAGTACCACTCC
AP3B2	AP3B2_+_83378420.23-P1P2	GCCTACAGCGAAGACAAGGG	TGTTTGACAATCTCGGGCCCACCTTGTTGGCCTACAGCGAAGACAAGGGGTTTAAGAGCTAAGCGCACATAAGTACCACTCC
AP3B2	AP3B2_+_83378118.23-P1P2	GCGCGGAGGGGGGCAGATAG	TGTTTGACAATCTCGGGCCCACCTTGTTGGCGCGGAGGGGGGCAGATAGGTTTAAGAGCTAAGCGCACATAAGTACCACTCC
AP3B2	AP3B2_-_83378233.23-P1P2	GGGCCGGGCGGGCTTCCGGT	TGTTTGACAATCTCGGGCCCACCTTGTTGGGGCCGGGCGGGCTTCCGGTGTTTAAGAGCTAAGCGCACATAAGTACCACTCC
AP3D1	AP3D1_-_2151117.23-P1P2	GGCAGGGCCGGAGCCCTAAG	TGTTTGACAATCTCGGGCCCACCTTGTTGGGCAGGGCCGGAGCCCTAAGGTTTAAGAGCTAAGCGCACATAAGTACCACTCC
AP3D1	AP3D1_-_2151563.23-P1P2	GCAAATGGCGGACAAGATGG	TGTTTGACAATCTCGGGCCCACCTTGTTGGCAAATGGCGGACAAGATGGGTTTAAGAGCTAAGCGCACATAAGTACCACTCC
AP3D1	AP3D1_-_2150878.23-P1P2	GGGAGGGTGGCCCGAGACGG	TGTTTGACAATCTCGGGCCCACCTTGTTGGGGAGGGTGGCCCGAGACGGGTTTAAGAGCTAAGCGCACATAAGTACCACTCC
AP3D1	AP3D1_-_2151147.23-P1P2	GACTAAGACAGAGCCCGGGC	TGTTTGACAATCTCGGGCCCACCTTGTTGGACTAAGACAGAGCCCGGGCGTTTAAGAGCTAAGCGCACATAAGTACCACTCC
AP3D1	AP3D1_-_2151143.23-P1P2	GTCCAACTAAGACAGAGCCC	TGTTTGACAATCTCGGGCCCACCTTGTTGGTCCAACTAAGACAGAGCCCGTTTAAGAGCTAAGCGCACATAAGTACCACTCC
AP3M1	AP3M1_+_75910607.23-P1P2	GTGTTAATCAGGCAATTTCC	TGTTTGACAATCTCGGGCCCACCTTGTTGGTGTTAATCAGGCAATTTCCGTTTAAGAGCTAAGCGCACATAAGTACCACTCC
AP3M1	AP3M1_+_75910525.23-P1P2	GCCGGCGCCGAATCACTGAC	TGTTTGACAATCTCGGGCCCACCTTGTTGGCCGGCGCCGAATCACTGACGTTTAAGAGCTAAGCGCACATAAGTACCACTCC
AP3M1	AP3M1_+_75910543.23-P1P2	GGCTTCGGTAGGAGAGGATC	TGTTTGACAATCTCGGGCCCACCTTGTTGGGCTTCGGTAGGAGAGGATCGTTTAAGAGCTAAGCGCACATAAGTACCACTCC
AP3M1	AP3M1_+_75910554.23-P1P2	GCGGCTTCTCCAGCTTCGGT	TGTTTGACAATCTCGGGCCCACCTTGTTGGCGGCTTCTCCAGCTTCGGTGTTTAAGAGCTAAGCGCACATAAGTACCACTCC
AP3M1	AP3M1_+_75910549.23-P1P2	GTCTCCAGCTTCGGTAGGAG	TGTTTGACAATCTCGGGCCCACCTTGTTGGTCTCCAGCTTCGGTAGGAGGTTTAAGAGCTAAGCGCACATAAGTACCACTCC
AP3M2	AP3M2_-_42010601.23-P1P2	GGTCCGCGCCTAGGAGCAGT	TGTTTGACAATCTCGGGCCCACCTTGTTGGGTCCGCGCCTAGGAGCAGTGTTTAAGAGCTAAGCGCACATAAGTACCACTCC
AP3M2	AP3M2_-_42010635.23-P1P2	GCAAGGCCAGGTGAGGAGTA	TGTTTGACAATCTCGGGCCCACCTTGTTGGCAAGGCCAGGTGAGGAGTAGTTTAAGAGCTAAGCGCACATAAGTACCACTCC
AP3M2	AP3M2_+_42010993.23-P1P2	GCAGGCAGCCCGGGGTGCGA	TGTTTGACAATCTCGGGCCCACCTTGTTGGCAGGCAGCCCGGGGTGCGAGTTTAAGAGCTAAGCGCACATAAGTACCACTCC
AP3M2	AP3M2_+_42010859.23-P1P2	GTCCGGGGTGAAGAGCGCAG	TGTTTGACAATCTCGGGCCCACCTTGTTGGTCCGGGGTGAAGAGCGCAGGTTTAAGAGCTAAGCGCACATAAGTACCACTCC
AP3M2	AP3M2_+_42010582.23-P1P2	GCGCCCACTGCTCCTAGGCG	TGTTTGACAATCTCGGGCCCACCTTGTTGGCGCCCACTGCTCCTAGGCGGTTTAAGAGCTAAGCGCACATAAGTACCACTCC
AP3S1	AP3S1_+_115177797.23-P1P2	GGCGGCTGGATACTCACGTA	TGTTTGACAATCTCGGGCCCACCTTGTTGGGCGGCTGGATACTCACGTAGTTTAAGAGCTAAGCGCACATAAGTACCACTCC
AP3S1	AP3S1_+_115177971.23-P1P2	GGACCGCGCGGCAGGGAGGT	TGTTTGACAATCTCGGGCCCACCTTGTTGGGACCGCGCGGCAGGGAGGTGTTTAAGAGCTAAGCGCACATAAGTACCACTCC
AP3S1	AP3S1_+_115178026.23-P1P2	GCATGCAGCCCACCGACGGG	TGTTTGACAATCTCGGGCCCACCTTGTTGGCATGCAGCCCACCGACGGGGTTTAAGAGCTAAGCGCACATAAGTACCACTCC
AP3S1	AP3S1_+_115177818.23-P1P2	GTCCCCCTCGCCCGGATCAG	TGTTTGACAATCTCGGGCCCACCTTGTTGGTCCCCCTCGCCCGGATCAGGTTTAAGAGCTAAGCGCACATAAGTACCACTCC
AP3S1	AP3S1_+_115178029.23-P1P2	GAAGCATGCAGCCCACCGAC	TGTTTGACAATCTCGGGCCCACCTTGTTGGAAGCATGCAGCCCACCGACGTTTAAGAGCTAAGCGCACATAAGTACCACTCC
AP3S2	AP3S2_+_90437190.23-P1P2	GGCCGGTGCTGAGAGAACCG	TGTTTGACAATCTCGGGCCCACCTTGTTGGGCCGGTGCTGAGAGAACCGGTTTAAGAGCTAAGCGCACATAAGTACCACTCC
AP3S2	AP3S2_-_90437210.23-P1P2	GGCCACGGTTCTCTCAGCAC	TGTTTGACAATCTCGGGCCCACCTTGTTGGGCCACGGTTCTCTCAGCACGTTTAAGAGCTAAGCGCACATAAGTACCACTCC
AP3S2	AP3S2_+_90437171.23-P1P2	GTGGCTGGCAAAGATGATTC	TGTTTGACAATCTCGGGCCCACCTTGTTGGTGGCTGGCAAAGATGATTCGTTTAAGAGCTAAGCGCACATAAGTACCACTCC
AP3S2	AP3S2_-_90437086.23-P1P2	GCATAGTGGGCGCCCTGAAG	TGTTTGACAATCTCGGGCCCACCTTGTTGGCATAGTGGGCGCCCTGAAGGTTTAAGAGCTAAGCGCACATAAGTACCACTCC
AP3S2	AP3S2_-_90437130.23-P1P2	GCACGAAACGCTGGTAGAAG	TGTTTGACAATCTCGGGCCCACCTTGTTGGCACGAAACGCTGGTAGAAGGTTTAAGAGCTAAGCGCACATAAGTACCACTCC
APBA1	APBA1_+_72287177.23-P1P2	GCTGCGGCGGGAGAAGATGG	TGTTTGACAATCTCGGGCCCACCTTGTTGGCTGCGGCGGGAGAAGATGGGTTTAAGAGCTAAGCGCACATAAGTACCACTCC
APBA1	APBA1_+_72286785.23-P1P2	GGCGGGCCTGATGACAGTCA	TGTTTGACAATCTCGGGCCCACCTTGTTGGGCGGGCCTGATGACAGTCAGTTTAAGAGCTAAGCGCACATAAGTACCACTCC
APBA1	APBA1_+_72287235.23-P1P2	GCGGAGCCGGAGCTGGGCGA	TGTTTGACAATCTCGGGCCCACCTTGTTGGCGGAGCCGGAGCTGGGCGAGTTTAAGAGCTAAGCGCACATAAGTACCACTCC
APBA1	APBA1_-_72286837.23-P1P2	GCCGAAGCCCGGCATCTCAG	TGTTTGACAATCTCGGGCCCACCTTGTTGGCCGAAGCCCGGCATCTCAGGTTTAAGAGCTAAGCGCACATAAGTACCACTCC
APBA1	APBA1_+_72287180.23-P1P2	GCAGCTGCGGCGGGAGAAGA	TGTTTGACAATCTCGGGCCCACCTTGTTGGCAGCTGCGGCGGGAGAAGAGTTTAAGAGCTAAGCGCACATAAGTACCACTCC
APBA2	APBA2_+_29131551.23-P1P2	GCAGCCACGCTGAGTCGGGA	TGTTTGACAATCTCGGGCCCACCTTGTTGGCAGCCACGCTGAGTCGGGAGTTTAAGAGCTAAGCGCACATAAGTACCACTCC
APBA2	APBA2_+_29131646.23-P1P2	GCCGCCCGCCCACCCGTCGT	TGTTTGACAATCTCGGGCCCACCTTGTTGGCCGCCCGCCCACCCGTCGTGTTTAAGAGCTAAGCGCACATAAGTACCACTCC
APBA2	APBA2_-_29131754.23-P1P2	GGCGGACAAGAGGCGCTGTG	TGTTTGACAATCTCGGGCCCACCTTGTTGGGCGGACAAGAGGCGCTGTGGTTTAAGAGCTAAGCGCACATAAGTACCACTCC
APBA2	APBA2_-_29131600.23-P1P2	GGGCCGCCGCTGGGATATGG	TGTTTGACAATCTCGGGCCCACCTTGTTGGGGCCGCCGCTGGGATATGGGTTTAAGAGCTAAGCGCACATAAGTACCACTCC
APBA2	APBA2_-_29131744.23-P1P2	GGCCACCCGGCGCGGACAAG	TGTTTGACAATCTCGGGCCCACCTTGTTGGGCCACCCGGCGCGGACAAGGTTTAAGAGCTAAGCGCACATAAGTACCACTCC
APBB1	APBB1_-_6440248.23-P1P2	GCCCCGGGCCCAGATGACGG	TGTTTGACAATCTCGGGCCCACCTTGTTGGCCCCGGGCCCAGATGACGGGTTTAAGAGCTAAGCGCACATAAGTACCACTCC
APBB1	APBB1_-_6440251.23-P1P2	GCGGGCCCAGATGACGGAGG	TGTTTGACAATCTCGGGCCCACCTTGTTGGCGGGCCCAGATGACGGAGGGTTTAAGAGCTAAGCGCACATAAGTACCACTCC
APBB1	APBB1_-_6439826.23-P1P2	GCGCTGAGGGCAACAGAATG	TGTTTGACAATCTCGGGCCCACCTTGTTGGCGCTGAGGGCAACAGAATGGTTTAAGAGCTAAGCGCACATAAGTACCACTCC
APBB1	APBB1_-_6440692.23-P1P2	GCGCGCGGGGAAGGATTCCC	TGTTTGACAATCTCGGGCCCACCTTGTTGGCGCGCGGGGAAGGATTCCCGTTTAAGAGCTAAGCGCACATAAGTACCACTCC
APBB1	APBB1_+_6439889.23-P1P2	GAGGTCCGGGAAGGGGACGT	TGTTTGACAATCTCGGGCCCACCTTGTTGGAGGTCCGGGAAGGGGACGTGTTTAAGAGCTAAGCGCACATAAGTACCACTCC
APEX1	APEX1_-_20923425.23-P1P2	GGAGGAGCTAGGCTGCCATC	TGTTTGACAATCTCGGGCCCACCTTGTTGGGAGGAGCTAGGCTGCCATCGTTTAAGAGCTAAGCGCACATAAGTACCACTCC
APEX1	APEX1_-_20923789.23-P1P2	GACGCGGTACAGCTGCCCAA	TGTTTGACAATCTCGGGCCCACCTTGTTGGACGCGGTACAGCTGCCCAAGTTTAAGAGCTAAGCGCACATAAGTACCACTCC
APEX1	APEX1_+_20923418.23-P1P2	GCGTATCTGCACCGGCCCGA	TGTTTGACAATCTCGGGCCCACCTTGTTGGCGTATCTGCACCGGCCCGAGTTTAAGAGCTAAGCGCACATAAGTACCACTCC
APEX1	APEX1_-_20923868.23-P1P2	GATGAGCTCAGGACAGGTAA	TGTTTGACAATCTCGGGCCCACCTTGTTGGATGAGCTCAGGACAGGTAAGTTTAAGAGCTAAGCGCACATAAGTACCACTCC
APEX1	APEX1_-_20923862.23-P1P2	GACGGGGATGAGCTCAGGAC	TGTTTGACAATCTCGGGCCCACCTTGTTGGACGGGGATGAGCTCAGGACGTTTAAGAGCTAAGCGCACATAAGTACCACTCC
APLP2	APLP2_-_129939865.23-P1P2	GGCCGCGCGCTAGAGCGACC	TGTTTGACAATCTCGGGCCCACCTTGTTGGGCCGCGCGCTAGAGCGACCGTTTAAGAGCTAAGCGCACATAAGTACCACTCC
APLP2	APLP2_-_129939875.23-P1P2	GAGAGCGACCCGGCGAGGGA	TGTTTGACAATCTCGGGCCCACCTTGTTGGAGAGCGACCCGGCGAGGGAGTTTAAGAGCTAAGCGCACATAAGTACCACTCC
APLP2	APLP2_+_129940269.23-P1P2	GGGCACTGGGTCCCCGGAGG	TGTTTGACAATCTCGGGCCCACCTTGTTGGGGCACTGGGTCCCCGGAGGGTTTAAGAGCTAAGCGCACATAAGTACCACTCC
APLP2	APLP2_-_129940207.23-P1P2	GGGCCAAATGAAAGGCGTCG	TGTTTGACAATCTCGGGCCCACCTTGTTGGGGCCAAATGAAAGGCGTCGGTTTAAGAGCTAAGCGCACATAAGTACCACTCC
APLP2	APLP2_+_129939845.23-P1P2	GGCCGGGTCGCTCTAGCGCG	TGTTTGACAATCTCGGGCCCACCTTGTTGGGCCGGGTCGCTCTAGCGCGGTTTAAGAGCTAAGCGCACATAAGTACCACTCC
APP	APP_+_27543048.23-P1P2	GGGTAGGCGAGAGCACGCGG	TGTTTGACAATCTCGGGCCCACCTTGTTGGGGTAGGCGAGAGCACGCGGGTTTAAGAGCTAAGCGCACATAAGTACCACTCC
APP	APP_-_27542651.23-P1P2	GCCGGGCTGGCGCGGAACCA	TGTTTGACAATCTCGGGCCCACCTTGTTGGCCGGGCTGGCGCGGAACCAGTTTAAGAGCTAAGCGCACATAAGTACCACTCC
APP	APP_+_27543051.23-P1P2	GAGCGGTAGGCGAGAGCACG	TGTTTGACAATCTCGGGCCCACCTTGTTGGAGCGGTAGGCGAGAGCACGGTTTAAGAGCTAAGCGCACATAAGTACCACTCC
APP	APP_-_27542705.23-P1P2	GGCCGGAGCGCGACTCCCTG	TGTTTGACAATCTCGGGCCCACCTTGTTGGGCCGGAGCGCGACTCCCTGGTTTAAGAGCTAAGCGCACATAAGTACCACTCC
APP	APP_+_27543064.23-P1P2	GCAGTTTCCTCGGCAGCGGT	TGTTTGACAATCTCGGGCCCACCTTGTTGGCAGTTTCCTCGGCAGCGGTGTTTAAGAGCTAAGCGCACATAAGTACCACTCC
AQP11	AQP11_+_77301057.23-P1P2	GGGTGTCCTGCAGCTCGGAC	TGTTTGACAATCTCGGGCCCACCTTGTTGGGGTGTCCTGCAGCTCGGACGTTTAAGAGCTAAGCGCACATAAGTACCACTCC
AQP11	AQP11_-_77301026.23-P1P2	GAGCCCGCAACCCGCTCAGG	TGTTTGACAATCTCGGGCCCACCTTGTTGGAGCCCGCAACCCGCTCAGGGTTTAAGAGCTAAGCGCACATAAGTACCACTCC
AQP11	AQP11_-_77301023.23-P1P2	GCGGAGCCCGCAACCCGCTC	TGTTTGACAATCTCGGGCCCACCTTGTTGGCGGAGCCCGCAACCCGCTCGTTTAAGAGCTAAGCGCACATAAGTACCACTCC
AQP11	AQP11_-_77301391.23-P1P2	GATGTCCCCCGAGACGGGTG	TGTTTGACAATCTCGGGCCCACCTTGTTGGATGTCCCCCGAGACGGGTGGTTTAAGAGCTAAGCGCACATAAGTACCACTCC
AQP11	AQP11_-_77301032.23-P1P2	GCAACCCGCTCAGGCGGCGA	TGTTTGACAATCTCGGGCCCACCTTGTTGGCAACCCGCTCAGGCGGCGAGTTTAAGAGCTAAGCGCACATAAGTACCACTCC
AQP3	AQP3_+_33443041.23-P2	GCCATAACTCATGGGAGGGT	TGTTTGACAATCTCGGGCCCACCTTGTTGGCCATAACTCATGGGAGGGTGTTTAAGAGCTAAGCGCACATAAGTACCACTCC
AQP3	AQP3_+_33442579.23-P2	GAGAGCTAGAGGGAAGACGG	TGTTTGACAATCTCGGGCCCACCTTGTTGGAGAGCTAGAGGGAAGACGGGTTTAAGAGCTAAGCGCACATAAGTACCACTCC
AQP3	AQP3_+_33443022.23-P2	GGGGGAGGGCACACCTGAGA	TGTTTGACAATCTCGGGCCCACCTTGTTGGGGGGAGGGCACACCTGAGAGTTTAAGAGCTAAGCGCACATAAGTACCACTCC
AQP3	AQP3_-_33443001.23-P2	GTAGACACACAGTGAGTCGG	TGTTTGACAATCTCGGGCCCACCTTGTTGGTAGACACACAGTGAGTCGGGTTTAAGAGCTAAGCGCACATAAGTACCACTCC
AQP3	AQP3_+_33443046.23-P2	GCTTACCCATAACTCATGGG	TGTTTGACAATCTCGGGCCCACCTTGTTGGCTTACCCATAACTCATGGGGTTTAAGAGCTAAGCGCACATAAGTACCACTCC
AQP3	AQP3_-_33447534.23-P1	GCTTCTGTCGACCCATGGCG	TGTTTGACAATCTCGGGCCCACCTTGTTGGCTTCTGTCGACCCATGGCGGTTTAAGAGCTAAGCGCACATAAGTACCACTCC
AQP3	AQP3_-_33447595.23-P1	GGCGGTGGCGCAGCGAGCAG	TGTTTGACAATCTCGGGCCCACCTTGTTGGGCGGTGGCGCAGCGAGCAGGTTTAAGAGCTAAGCGCACATAAGTACCACTCC
AQP3	AQP3_-_33447239.23-P1	GGTCGGAGCTGTCAGAGAGG	TGTTTGACAATCTCGGGCCCACCTTGTTGGGTCGGAGCTGTCAGAGAGGGTTTAAGAGCTAAGCGCACATAAGTACCACTCC
AQP3	AQP3_-_33447557.23-P1	GAGGCGGCGGCGCTGTCGGG	TGTTTGACAATCTCGGGCCCACCTTGTTGGAGGCGGCGGCGCTGTCGGGGTTTAAGAGCTAAGCGCACATAAGTACCACTCC
AQP3	AQP3_-_33447178.23-P1	GTTGTGGGAGGGTAAACGAT	TGTTTGACAATCTCGGGCCCACCTTGTTGGTTGTGGGAGGGTAAACGATGTTTAAGAGCTAAGCGCACATAAGTACCACTCC
ARF1	ARF1_+_228270829.23-P1P2	GCGGCCTCGGGAAACGAGAA	TGTTTGACAATCTCGGGCCCACCTTGTTGGCGGCCTCGGGAAACGAGAAGTTTAAGAGCTAAGCGCACATAAGTACCACTCC
ARF1	ARF1_-_228270444.23-P1P2	GTGGGAGCAAAACCAACGCC	TGTTTGACAATCTCGGGCCCACCTTGTTGGTGGGAGCAAAACCAACGCCGTTTAAGAGCTAAGCGCACATAAGTACCACTCC
ARF1	ARF1_-_228270479.23-P1P2	GCCTCTGAGGTGAGGGCGAG	TGTTTGACAATCTCGGGCCCACCTTGTTGGCCTCTGAGGTGAGGGCGAGGTTTAAGAGCTAAGCGCACATAAGTACCACTCC
ARF1	ARF1_-_228270878.23-P1P2	GCGTGGACGGTTGGGATTAG	TGTTTGACAATCTCGGGCCCACCTTGTTGGCGTGGACGGTTGGGATTAGGTTTAAGAGCTAAGCGCACATAAGTACCACTCC
ARF1	ARF1_-_228270510.23-P1P2	GGTGTGGGCCGCAGAGACGT	TGTTTGACAATCTCGGGCCCACCTTGTTGGGTGTGGGCCGCAGAGACGTGTTTAAGAGCTAAGCGCACATAAGTACCACTCC
ARF4	ARF4_-_57583033.23-P1P2	GCCCTGTGCCGATGAAGATC	TGTTTGACAATCTCGGGCCCACCTTGTTGGCCCTGTGCCGATGAAGATCGTTTAAGAGCTAAGCGCACATAAGTACCACTCC
ARF4	ARF4_+_57583046.23-P1P2	GCGCCTAGCAGGTCCTCTAC	TGTTTGACAATCTCGGGCCCACCTTGTTGGCGCCTAGCAGGTCCTCTACGTTTAAGAGCTAAGCGCACATAAGTACCACTCC
ARF4	ARF4_-_57582621.23-P1P2	GTCGTCTGGCGACAGATCGG	TGTTTGACAATCTCGGGCCCACCTTGTTGGTCGTCTGGCGACAGATCGGGTTTAAGAGCTAAGCGCACATAAGTACCACTCC
ARF4	ARF4_-_57583010.23-P1P2	GGGAGGCAGAAACGTCTCAG	TGTTTGACAATCTCGGGCCCACCTTGTTGGGGAGGCAGAAACGTCTCAGGTTTAAGAGCTAAGCGCACATAAGTACCACTCC
ARF4	ARF4_-_57583055.23-P1P2	GCACAGGAATAAGCCGGTAG	TGTTTGACAATCTCGGGCCCACCTTGTTGGCACAGGAATAAGCCGGTAGGTTTAAGAGCTAAGCGCACATAAGTACCACTCC
ARHGAP17	ARHGAP17_-_25026675.23-P1P2	GCGCTTCCCGGCCCAAACGG	TGTTTGACAATCTCGGGCCCACCTTGTTGGCGCTTCCCGGCCCAAACGGGTTTAAGAGCTAAGCGCACATAAGTACCACTCC
ARHGAP17	ARHGAP17_-_25026246.23-P1P2	GCCCGAGGGCGATGCTCCCG	TGTTTGACAATCTCGGGCCCACCTTGTTGGCCCGAGGGCGATGCTCCCGGTTTAAGAGCTAAGCGCACATAAGTACCACTCC
ARHGAP17	ARHGAP17_-_25026274.23-P1P2	GCAATGGGCAGGGGACCCCG	TGTTTGACAATCTCGGGCCCACCTTGTTGGCAATGGGCAGGGGACCCCGGTTTAAGAGCTAAGCGCACATAAGTACCACTCC
ARHGAP17	ARHGAP17_-_25026232.23-P1P2	GGACCGGGTCTACTCCCCGA	TGTTTGACAATCTCGGGCCCACCTTGTTGGGACCGGGTCTACTCCCCGAGTTTAAGAGCTAAGCGCACATAAGTACCACTCC
ARHGAP17	ARHGAP17_+_25026532.23-P1P2	GAGCTGGCTAACCAGACCGT	TGTTTGACAATCTCGGGCCCACCTTGTTGGAGCTGGCTAACCAGACCGTGTTTAAGAGCTAAGCGCACATAAGTACCACTCC
ARHGAP32	ARHGAP32_+_129062200.23-ENST00000310343.9	GGCACCAGTACCTGTCACTA	TGTTTGACAATCTCGGGCCCACCTTGTTGGGCACCAGTACCTGTCACTAGTTTAAGAGCTAAGCGCACATAAGTACCACTCC
ARHGAP32	ARHGAP32_-_129062218.23-ENST00000310343.9	GGTGCCCTAGTGACAGGTAC	TGTTTGACAATCTCGGGCCCACCTTGTTGGGTGCCCTAGTGACAGGTACGTTTAAGAGCTAAGCGCACATAAGTACCACTCC
ARHGAP32	ARHGAP32_-_129061955.23-ENST00000310343.9	GTAGGGAGTGGACAGGACAA	TGTTTGACAATCTCGGGCCCACCTTGTTGGTAGGGAGTGGACAGGACAAGTTTAAGAGCTAAGCGCACATAAGTACCACTCC
ARHGAP32	ARHGAP32_-_129062212.23-ENST00000310343.9	GTGTCTGGTGCCCTAGTGAC	TGTTTGACAATCTCGGGCCCACCTTGTTGGTGTCTGGTGCCCTAGTGACGTTTAAGAGCTAAGCGCACATAAGTACCACTCC
ARHGAP32	ARHGAP32_+_129062146.23-ENST00000310343.9	GAGCTGAACAACCTGAATGT	TGTTTGACAATCTCGGGCCCACCTTGTTGGAGCTGAACAACCTGAATGTGTTTAAGAGCTAAGCGCACATAAGTACCACTCC
ARHGAP33	ARHGAP33_+_36266681.23-P1P2	GCGCAGGACGGGAGGGACCA	TGTTTGACAATCTCGGGCCCACCTTGTTGGCGCAGGACGGGAGGGACCAGTTTAAGAGCTAAGCGCACATAAGTACCACTCC
ARHGAP33	ARHGAP33_+_36266470.23-P1P2	GCCGCCATGGCGACACAAAG	TGTTTGACAATCTCGGGCCCACCTTGTTGGCCGCCATGGCGACACAAAGGTTTAAGAGCTAAGCGCACATAAGTACCACTCC
ARHGAP33	ARHGAP33_+_36266467.23-P1P2	GCCATGGCGACACAAAGGGG	TGTTTGACAATCTCGGGCCCACCTTGTTGGCCATGGCGACACAAAGGGGGTTTAAGAGCTAAGCGCACATAAGTACCACTCC
ARHGAP33	ARHGAP33_+_36266688.23-P1P2	GATGGGGCCGCAGGACGGGA	TGTTTGACAATCTCGGGCCCACCTTGTTGGATGGGGCCGCAGGACGGGAGTTTAAGAGCTAAGCGCACATAAGTACCACTCC
ARHGAP33	ARHGAP33_-_36266523.23-P1P2	GGACGAGAACGGCGAGCGAG	TGTTTGACAATCTCGGGCCCACCTTGTTGGGACGAGAACGGCGAGCGAGGTTTAAGAGCTAAGCGCACATAAGTACCACTCC
ARHGEF9	ARHGEF9_+_62974948.23-P1P2	GCAGGGATCGAACGAGTGTC	TGTTTGACAATCTCGGGCCCACCTTGTTGGCAGGGATCGAACGAGTGTCGTTTAAGAGCTAAGCGCACATAAGTACCACTCC
ARHGEF9	ARHGEF9_+_62974965.23-P1P2	GGGATAGGGCCAGCAAGGCA	TGTTTGACAATCTCGGGCCCACCTTGTTGGGGATAGGGCCAGCAAGGCAGTTTAAGAGCTAAGCGCACATAAGTACCACTCC
ARHGEF9	ARHGEF9_-_62974569.23-P1P2	GCCACCATGCTAGAAAGGAG	TGTTTGACAATCTCGGGCCCACCTTGTTGGCCACCATGCTAGAAAGGAGGTTTAAGAGCTAAGCGCACATAAGTACCACTCC
ARHGEF9	ARHGEF9_-_62974594.23-P1P2	GAAGTAGGGTGGTTAGAGAA	TGTTTGACAATCTCGGGCCCACCTTGTTGGAAGTAGGGTGGTTAGAGAAGTTTAAGAGCTAAGCGCACATAAGTACCACTCC
ARHGEF9	ARHGEF9_+_62974799.23-P1P2	GGCGCCGGAGAACCACTCAC	TGTTTGACAATCTCGGGCCCACCTTGTTGGGCGCCGGAGAACCACTCACGTTTAAGAGCTAAGCGCACATAAGTACCACTCC
ARID1B	ARID1B_-_157099145.23-P1	GCCGAGGCGGCTCTCAAGGA	TGTTTGACAATCTCGGGCCCACCTTGTTGGCCGAGGCGGCTCTCAAGGAGTTTAAGAGCTAAGCGCACATAAGTACCACTCC
ARID1B	ARID1B_+_157098803.23-P1	GCGCGCGGCCATGATCGCCG	TGTTTGACAATCTCGGGCCCACCTTGTTGGCGCGCGGCCATGATCGCCGGTTTAAGAGCTAAGCGCACATAAGTACCACTCC
ARID1B	ARID1B_-_157099118.23-P1	GGCACCCACAGCGCCAAGAG	TGTTTGACAATCTCGGGCCCACCTTGTTGGGCACCCACAGCGCCAAGAGGTTTAAGAGCTAAGCGCACATAAGTACCACTCC
ARID1B	ARID1B_-_157098817.23-P1	GCGCCACGCCGCGGCGATCA	TGTTTGACAATCTCGGGCCCACCTTGTTGGCGCCACGCCGCGGCGATCAGTTTAAGAGCTAAGCGCACATAAGTACCACTCC
ARID1B	ARID1B_-_157098992.23-P1	GCACCGGGACCCATGCTGGG	TGTTTGACAATCTCGGGCCCACCTTGTTGGCACCGGGACCCATGCTGGGGTTTAAGAGCTAAGCGCACATAAGTACCACTCC
ARID1B	ARID1B_-_157100594.23-P2	GGCACCCCCGGACCGACCAT	TGTTTGACAATCTCGGGCCCACCTTGTTGGGCACCCCCGGACCGACCATGTTTAAGAGCTAAGCGCACATAAGTACCACTCC
ARID1B	ARID1B_-_157100550.23-P2	GCTGGGCGGCCGCGCAACAA	TGTTTGACAATCTCGGGCCCACCTTGTTGGCTGGGCGGCCGCGCAACAAGTTTAAGAGCTAAGCGCACATAAGTACCACTCC
ARID1B	ARID1B_-_157100483.23-P2	GAGCAGGCGGCCGCGGGCAT	TGTTTGACAATCTCGGGCCCACCTTGTTGGAGCAGGCGGCCGCGGGCATGTTTAAGAGCTAAGCGCACATAAGTACCACTCC
ARID1B	ARID1B_+_157100315.23-P2	GGAGGTGAGCAGCTGATTGA	TGTTTGACAATCTCGGGCCCACCTTGTTGGGAGGTGAGCAGCTGATTGAGTTTAAGAGCTAAGCGCACATAAGTACCACTCC
ARID1B	ARID1B_-_157100366.23-P2	GCCATGATGCGGAGCTACGG	TGTTTGACAATCTCGGGCCCACCTTGTTGGCCATGATGCGGAGCTACGGGTTTAAGAGCTAAGCGCACATAAGTACCACTCC
ARL6IP5	ARL6IP5_-_69134552.23-P1P2	GGCGAGGCCGCAGTAACCTG	TGTTTGACAATCTCGGGCCCACCTTGTTGGGCGAGGCCGCAGTAACCTGGTTTAAGAGCTAAGCGCACATAAGTACCACTCC
ARL6IP5	ARL6IP5_-_69134175.23-P1P2	GCGCCGCCGCCAGATTCTGG	TGTTTGACAATCTCGGGCCCACCTTGTTGGCGCCGCCGCCAGATTCTGGGTTTAAGAGCTAAGCGCACATAAGTACCACTCC
ARL6IP5	ARL6IP5_+_69134162.23-P1P2	GGTTCTTCGCCTCCAGAATC	TGTTTGACAATCTCGGGCCCACCTTGTTGGGTTCTTCGCCTCCAGAATCGTTTAAGAGCTAAGCGCACATAAGTACCACTCC
ARL6IP5	ARL6IP5_-_69134515.23-P1P2	GCTGCAAGCGGCCAAGCCAG	TGTTTGACAATCTCGGGCCCACCTTGTTGGCTGCAAGCGGCCAAGCCAGGTTTAAGAGCTAAGCGCACATAAGTACCACTCC
ARL6IP5	ARL6IP5_-_69134599.23-P1P2	GGACTTGAGGGGGGCCCTAG	TGTTTGACAATCTCGGGCCCACCTTGTTGGGACTTGAGGGGGGCCCTAGGTTTAAGAGCTAAGCGCACATAAGTACCACTCC
ARNTL	ARNTL_-_13299382.23-P1P2	GGAAAGTAGGTCAGGGACGG	TGTTTGACAATCTCGGGCCCACCTTGTTGGGAAAGTAGGTCAGGGACGGGTTTAAGAGCTAAGCGCACATAAGTACCACTCC
ARNTL	ARNTL_-_13299379.23-P1P2	GGCAGAAAGTAGGTCAGGGA	TGTTTGACAATCTCGGGCCCACCTTGTTGGGCAGAAAGTAGGTCAGGGAGTTTAAGAGCTAAGCGCACATAAGTACCACTCC
ARNTL	ARNTL_+_13299385.23-P1P2	GGAGTCCGGCGCGGGTAAAC	TGTTTGACAATCTCGGGCCCACCTTGTTGGGAGTCCGGCGCGGGTAAACGTTTAAGAGCTAAGCGCACATAAGTACCACTCC
ARNTL	ARNTL_+_13299417.23-P1P2	GCCGCACTCGGATCCCGCGG	TGTTTGACAATCTCGGGCCCACCTTGTTGGCCGCACTCGGATCCCGCGGGTTTAAGAGCTAAGCGCACATAAGTACCACTCC
ARNTL	ARNTL_-_13299769.23-P1P2	GGCTGCAGGAGCCCTTAAAG	TGTTTGACAATCTCGGGCCCACCTTGTTGGGCTGCAGGAGCCCTTAAAGGTTTAAGAGCTAAGCGCACATAAGTACCACTCC
ARRB1	ARRB1_+_75062304.23-P1P2	GGCACGGGCACACTAACCCG	TGTTTGACAATCTCGGGCCCACCTTGTTGGGCACGGGCACACTAACCCGGTTTAAGAGCTAAGCGCACATAAGTACCACTCC
ARRB1	ARRB1_+_75062646.23-P1P2	GTGCGACCGTCGCGGACCAT	TGTTTGACAATCTCGGGCCCACCTTGTTGGTGCGACCGTCGCGGACCATGTTTAAGAGCTAAGCGCACATAAGTACCACTCC
ARRB1	ARRB1_-_75062680.23-P1P2	GACGGTCGCAGGGAGGTCCG	TGTTTGACAATCTCGGGCCCACCTTGTTGGACGGTCGCAGGGAGGTCCGGTTTAAGAGCTAAGCGCACATAAGTACCACTCC
ARRB1	ARRB1_+_75062278.23-P1P2	GGGCATGCTGGCGCACACAC	TGTTTGACAATCTCGGGCCCACCTTGTTGGGGCATGCTGGCGCACACACGTTTAAGAGCTAAGCGCACATAAGTACCACTCC
ARRB1	ARRB1_+_75062346.23-P1P2	GCAGCCGCAGAGACGCACGG	TGTTTGACAATCTCGGGCCCACCTTGTTGGCAGCCGCAGAGACGCACGGGTTTAAGAGCTAAGCGCACATAAGTACCACTCC
ARRB2	ARRB2_-_4613971.23-P1P2	GATCTTGGCAGCGGGCGAGG	TGTTTGACAATCTCGGGCCCACCTTGTTGGATCTTGGCAGCGGGCGAGGGTTTAAGAGCTAAGCGCACATAAGTACCACTCC
ARRB2	ARRB2_+_4614473.23-P1P2	GCGGCCCTCGGGACAGGTGT	TGTTTGACAATCTCGGGCCCACCTTGTTGGCGGCCCTCGGGACAGGTGTGTTTAAGAGCTAAGCGCACATAAGTACCACTCC
ARRB2	ARRB2_-_4614022.23-P1P2	GGCGGGCGCGCGCACCATGG	TGTTTGACAATCTCGGGCCCACCTTGTTGGGCGGGCGCGCGCACCATGGGTTTAAGAGCTAAGCGCACATAAGTACCACTCC
ARRB2	ARRB2_-_4614383.23-P1P2	GCGAGGGGTCGTGTACGGGG	TGTTTGACAATCTCGGGCCCACCTTGTTGGCGAGGGGTCGTGTACGGGGGTTTAAGAGCTAAGCGCACATAAGTACCACTCC
ARRB2	ARRB2_+_4614391.23-P1P2	GGAGTGGATCCCCCCCGTCC	TGTTTGACAATCTCGGGCCCACCTTGTTGGGAGTGGATCCCCCCCGTCCGTTTAAGAGCTAAGCGCACATAAGTACCACTCC
ARSA	ARSA_+_51066539.23-P1P2	GCCCGGTACCGGCTCCTCCT	TGTTTGACAATCTCGGGCCCACCTTGTTGGCCCGGTACCGGCTCCTCCTGTTTAAGAGCTAAGCGCACATAAGTACCACTCC
ARSA	ARSA_+_51066550.23-P1P2	GAGCGCCCGCAGCCCGGTAC	TGTTTGACAATCTCGGGCCCACCTTGTTGGAGCGCCCGCAGCCCGGTACGTTTAAGAGCTAAGCGCACATAAGTACCACTCC
ARSA	ARSA_-_51066507.23-P1P2	GGTCACTTGGCGCTGACCAG	TGTTTGACAATCTCGGGCCCACCTTGTTGGGTCACTTGGCGCTGACCAGGTTTAAGAGCTAAGCGCACATAAGTACCACTCC
ARSA	ARSA_-_51066477.23-P1P2	GAGCGGTCCGGGCTCAGGGT	TGTTTGACAATCTCGGGCCCACCTTGTTGGAGCGGTCCGGGCTCAGGGTGTTTAAGAGCTAAGCGCACATAAGTACCACTCC
ARSA	ARSA_-_51066480.23-P1P2	GGGTCCGGGCTCAGGGTCGG	TGTTTGACAATCTCGGGCCCACCTTGTTGGGGTCCGGGCTCAGGGTCGGGTTTAAGAGCTAAGCGCACATAAGTACCACTCC
ASH1L	ASH1L_-_155532135.23-P1P2	GAAAGGTGGAAGGCTAAAGG	TGTTTGACAATCTCGGGCCCACCTTGTTGGAAAGGTGGAAGGCTAAAGGGTTTAAGAGCTAAGCGCACATAAGTACCACTCC
ASH1L	ASH1L_+_155532498.23-P1P2	GAGTGAGGGACTGGACGAGG	TGTTTGACAATCTCGGGCCCACCTTGTTGGAGTGAGGGACTGGACGAGGGTTTAAGAGCTAAGCGCACATAAGTACCACTCC
ASH1L	ASH1L_-_155532150.23-P1P2	GAAGGGGGCAAACTGAGGGG	TGTTTGACAATCTCGGGCCCACCTTGTTGGAAGGGGGCAAACTGAGGGGGTTTAAGAGCTAAGCGCACATAAGTACCACTCC
ASH1L	ASH1L_+_155532507.23-P1P2	GCTGAGGGGTAGTGAGGGAC	TGTTTGACAATCTCGGGCCCACCTTGTTGGCTGAGGGGTAGTGAGGGACGTTTAAGAGCTAAGCGCACATAAGTACCACTCC
ASH1L	ASH1L_-_155532147.23-P1P2	GCTAAAGGGGGCAAACTGAG	TGTTTGACAATCTCGGGCCCACCTTGTTGGCTAAAGGGGGCAAACTGAGGTTTAAGAGCTAAGCGCACATAAGTACCACTCC
ASIC2	ASIC2_-_32484256.23-ENST00000359872.6	GGACCGGTATCTGGAGACTG	TGTTTGACAATCTCGGGCCCACCTTGTTGGGACCGGTATCTGGAGACTGGTTTAAGAGCTAAGCGCACATAAGTACCACTCC
ASIC2	ASIC2_-_32484240.23-ENST00000359872.6	GGGCGCGGAGAGGCGAGGAC	TGTTTGACAATCTCGGGCCCACCTTGTTGGGGCGCGGAGAGGCGAGGACGTTTAAGAGCTAAGCGCACATAAGTACCACTCC
ASIC2	ASIC2_-_32484247.23-ENST00000359872.6	GAGAGGCGAGGACCGGTATC	TGTTTGACAATCTCGGGCCCACCTTGTTGGAGAGGCGAGGACCGGTATCGTTTAAGAGCTAAGCGCACATAAGTACCACTCC
ASIC2	ASIC2_-_32484280.23-ENST00000359872.6	GGGAAGCGGGGAGCTCAGAC	TGTTTGACAATCTCGGGCCCACCTTGTTGGGGAAGCGGGGAGCTCAGACGTTTAAGAGCTAAGCGCACATAAGTACCACTCC
ASIC2	ASIC2_+_32483869.23-ENST00000359872.6	GTCTAGTGGCGTGTGTAGGG	TGTTTGACAATCTCGGGCCCACCTTGTTGGTCTAGTGGCGTGTGTAGGGGTTTAAGAGCTAAGCGCACATAAGTACCACTCC
ASPHD1	ASPHD1_-_29911917.23-P1P2	GAGCCCAGGAAGGAGCGAGT	TGTTTGACAATCTCGGGCCCACCTTGTTGGAGCCCAGGAAGGAGCGAGTGTTTAAGAGCTAAGCGCACATAAGTACCACTCC
ASPHD1	ASPHD1_-_29912336.23-P1P2	GCAGCGTGGAGAGAGGACCG	TGTTTGACAATCTCGGGCCCACCTTGTTGGCAGCGTGGAGAGAGGACCGGTTTAAGAGCTAAGCGCACATAAGTACCACTCC
ASPHD1	ASPHD1_-_29912369.23-P1P2	GGACAGCCCAGAGTGGAATG	TGTTTGACAATCTCGGGCCCACCTTGTTGGGACAGCCCAGAGTGGAATGGTTTAAGAGCTAAGCGCACATAAGTACCACTCC
ASPHD1	ASPHD1_-_29911950.23-P1P2	GGAGAGCCAGGCAGGACCGC	TGTTTGACAATCTCGGGCCCACCTTGTTGGGAGAGCCAGGCAGGACCGCGTTTAAGAGCTAAGCGCACATAAGTACCACTCC
ASPHD1	ASPHD1_-_29911974.23-P1P2	GCGGGGCTAGTGAGGAGCGA	TGTTTGACAATCTCGGGCCCACCTTGTTGGCGGGGCTAGTGAGGAGCGAGTTTAAGAGCTAAGCGCACATAAGTACCACTCC
ASPH	ASPH_-_62626700.23-P1P2	GCGCCCCGCGCGCCTAAAGG	TGTTTGACAATCTCGGGCCCACCTTGTTGGCGCCCCGCGCGCCTAAAGGGTTTAAGAGCTAAGCGCACATAAGTACCACTCC
ASPH	ASPH_-_62626742.23-P1P2	GCGGCGCGCGGTGGGACCTG	TGTTTGACAATCTCGGGCCCACCTTGTTGGCGGCGCGCGGTGGGACCTGGTTTAAGAGCTAAGCGCACATAAGTACCACTCC
ASPH	ASPH_-_62626713.23-P1P2	GTAAAGGAGGAGCGTCGCGG	TGTTTGACAATCTCGGGCCCACCTTGTTGGTAAAGGAGGAGCGTCGCGGGTTTAAGAGCTAAGCGCACATAAGTACCACTCC
ASPH	ASPH_-_62626710.23-P1P2	GGCCTAAAGGAGGAGCGTCG	TGTTTGACAATCTCGGGCCCACCTTGTTGGGCCTAAAGGAGGAGCGTCGGTTTAAGAGCTAAGCGCACATAAGTACCACTCC
ASPH	ASPH_-_62626723.23-P1P2	GGCGTCGCGGGGGATGGAGG	TGTTTGACAATCTCGGGCCCACCTTGTTGGGCGTCGCGGGGGATGGAGGGTTTAAGAGCTAAGCGCACATAAGTACCACTCC
ASTN2	ASTN2_-_120177339.23-P1P2	GGGACGCCCGAGCTAAGGAG	TGTTTGACAATCTCGGGCCCACCTTGTTGGGGACGCCCGAGCTAAGGAGGTTTAAGAGCTAAGCGCACATAAGTACCACTCC
ASTN2	ASTN2_-_120176875.23-P1P2	GAGCAGGAGGCGCGACTCGG	TGTTTGACAATCTCGGGCCCACCTTGTTGGAGCAGGAGGCGCGACTCGGGTTTAAGAGCTAAGCGCACATAAGTACCACTCC
ASTN2	ASTN2_+_120176971.23-P1P2	GCCCTGCGGGAGAGCGACAT	TGTTTGACAATCTCGGGCCCACCTTGTTGGCCCTGCGGGAGAGCGACATGTTTAAGAGCTAAGCGCACATAAGTACCACTCC
ASTN2	ASTN2_-_120177334.23-P1P2	GAACCAGGACGCCCGAGCTA	TGTTTGACAATCTCGGGCCCACCTTGTTGGAACCAGGACGCCCGAGCTAGTTTAAGAGCTAAGCGCACATAAGTACCACTCC
ASTN2	ASTN2_+_120176962.23-P1P2	GAGAGCGACATCGGCTGGAG	TGTTTGACAATCTCGGGCCCACCTTGTTGGAGAGCGACATCGGCTGGAGGTTTAAGAGCTAAGCGCACATAAGTACCACTCC
ASXL3	ASXL3_-_31158240.23-P1P2	GCCCGGAGCTGTCACCGCAG	TGTTTGACAATCTCGGGCCCACCTTGTTGGCCCGGAGCTGTCACCGCAGGTTTAAGAGCTAAGCGCACATAAGTACCACTCC
ASXL3	ASXL3_-_31158223.23-P1P2	GGGGCCGAGCGGAGCATCCC	TGTTTGACAATCTCGGGCCCACCTTGTTGGGGGCCGAGCGGAGCATCCCGTTTAAGAGCTAAGCGCACATAAGTACCACTCC
ASXL3	ASXL3_-_31158631.23-P1P2	GAAGAAGAAGGACCGCACCT	TGTTTGACAATCTCGGGCCCACCTTGTTGGAAGAAGAAGGACCGCACCTGTTTAAGAGCTAAGCGCACATAAGTACCACTCC
ASXL3	ASXL3_+_31158641.23-P1P2	GGGGGCGGTACGTACCAGGC	TGTTTGACAATCTCGGGCCCACCTTGTTGGGGGGCGGTACGTACCAGGCGTTTAAGAGCTAAGCGCACATAAGTACCACTCC
ASXL3	ASXL3_-_31158609.23-P1P2	GTGCAAACATGAAAGACAAG	TGTTTGACAATCTCGGGCCCACCTTGTTGGTGCAAACATGAAAGACAAGGTTTAAGAGCTAAGCGCACATAAGTACCACTCC
ATAD1	ATAD1_+_89577892.23-P1P2	GTGGTTCCCGTGGGGCCTCA	TGTTTGACAATCTCGGGCCCACCTTGTTGGTGGTTCCCGTGGGGCCTCAGTTTAAGAGCTAAGCGCACATAAGTACCACTCC
ATAD1	ATAD1_-_89577928.23-P1P2	GGGAACCAGCTACTCACCCA	TGTTTGACAATCTCGGGCCCACCTTGTTGGGGAACCAGCTACTCACCCAGTTTAAGAGCTAAGCGCACATAAGTACCACTCC
ATAD1	ATAD1_+_89577568.23-P1P2	GACCAGGCGAACCTAGACGA	TGTTTGACAATCTCGGGCCCACCTTGTTGGACCAGGCGAACCTAGACGAGTTTAAGAGCTAAGCGCACATAAGTACCACTCC
ATAD1	ATAD1_+_89577565.23-P1P2	GAGGCGAACCTAGACGAAGG	TGTTTGACAATCTCGGGCCCACCTTGTTGGAGGCGAACCTAGACGAAGGGTTTAAGAGCTAAGCGCACATAAGTACCACTCC
ATAD1	ATAD1_-_89577908.23-P1P2	GCCATCCCATGAGGCCCCAC	TGTTTGACAATCTCGGGCCCACCTTGTTGGCCATCCCATGAGGCCCCACGTTTAAGAGCTAAGCGCACATAAGTACCACTCC
ATF2	ATF2_+_176032497.23-P1P2	GCCTCTCGCGCGCTTTCCTA	TGTTTGACAATCTCGGGCCCACCTTGTTGGCCTCTCGCGCGCTTTCCTAGTTTAAGAGCTAAGCGCACATAAGTACCACTCC
ATF2	ATF2_-_176032472.23-P1P2	GTCGGAGGGAGGGGTCTAAG	TGTTTGACAATCTCGGGCCCACCTTGTTGGTCGGAGGGAGGGGTCTAAGGTTTAAGAGCTAAGCGCACATAAGTACCACTCC
ATF2	ATF2_-_176032440.23-P1P2	GCTCTGAACTGACCCAAGTA	TGTTTGACAATCTCGGGCCCACCTTGTTGGCTCTGAACTGACCCAAGTAGTTTAAGAGCTAAGCGCACATAAGTACCACTCC
ATF2	ATF2_-_176032680.23-P1P2	GCGAGGTGATGGGAAACGGG	TGTTTGACAATCTCGGGCCCACCTTGTTGGCGAGGTGATGGGAAACGGGGTTTAAGAGCTAAGCGCACATAAGTACCACTCC
ATF2	ATF2_+_176032892.23-P1P2	GAGAGAGGACGGAAGCCTGT	TGTTTGACAATCTCGGGCCCACCTTGTTGGAGAGAGGACGGAAGCCTGTGTTTAAGAGCTAAGCGCACATAAGTACCACTCC
ATF4	ATF4_-_39916548.23-P1P2	GGACGAAGTCTATAAAGGGC	TGTTTGACAATCTCGGGCCCACCTTGTTGGGACGAAGTCTATAAAGGGCGTTTAAGAGCTAAGCGCACATAAGTACCACTCC
ATF4	ATF4_-_39916771.23-P1P2	GCATGGCGTGAGTACCGGGG	TGTTTGACAATCTCGGGCCCACCTTGTTGGCATGGCGTGAGTACCGGGGGTTTAAGAGCTAAGCGCACATAAGTACCACTCC
ATF4	ATF4_-_39916853.23-P1P2	GGCCAGGGCGGTGCCGCCAA	TGTTTGACAATCTCGGGCCCACCTTGTTGGGCCAGGGCGGTGCCGCCAAGTTTAAGAGCTAAGCGCACATAAGTACCACTCC
ATF4	ATF4_-_39917038.23-P1P2	GGCTGTTGCCCCACGAAACG	TGTTTGACAATCTCGGGCCCACCTTGTTGGGCTGTTGCCCCACGAAACGGTTTAAGAGCTAAGCGCACATAAGTACCACTCC
ATF4	ATF4_-_39916327.23-P1P2	GCCGGCGGCGAAGGAAAGAA	TGTTTGACAATCTCGGGCCCACCTTGTTGGCCGGCGGCGAAGGAAAGAAGTTTAAGAGCTAAGCGCACATAAGTACCACTCC
ATF6B	ATF6B_+_32095596.23-P1P2	GGCGGAGCCAATGAGGGATG	TGTTTGACAATCTCGGGCCCACCTTGTTGGGCGGAGCCAATGAGGGATGGTTTAAGAGCTAAGCGCACATAAGTACCACTCC
ATF6B	ATF6B_+_32095602.23-P1P2	GGGCCGAGCGGAGCCAATGA	TGTTTGACAATCTCGGGCCCACCTTGTTGGGGCCGAGCGGAGCCAATGAGTTTAAGAGCTAAGCGCACATAAGTACCACTCC
ATF6B	ATF6B_-_32095947.23-P1P2	GTGTCGGTGAAGAAACGCGT	TGTTTGACAATCTCGGGCCCACCTTGTTGGTGTCGGTGAAGAAACGCGTGTTTAAGAGCTAAGCGCACATAAGTACCACTCC
ATF6B	ATF6B_+_32095571.23-P1P2	GGGGCTTGTGTGCGATCTGT	TGTTTGACAATCTCGGGCCCACCTTGTTGGGGGCTTGTGTGCGATCTGTGTTTAAGAGCTAAGCGCACATAAGTACCACTCC
ATF6B	ATF6B_+_32096004.23-P1P2	GGGCCTTGGGAACCGTCTCC	TGTTTGACAATCTCGGGCCCACCTTGTTGGGGCCTTGGGAACCGTCTCCGTTTAAGAGCTAAGCGCACATAAGTACCACTCC
ATM	ATM_-_108093795.23-P1P2	GTTGAACCGGAAGCGGGAGT	TGTTTGACAATCTCGGGCCCACCTTGTTGGTTGAACCGGAAGCGGGAGTGTTTAAGAGCTAAGCGCACATAAGTACCACTCC
ATM	ATM_-_108093813.23-P1P2	GTAGGTAGCTGCGTGGCTAA	TGTTTGACAATCTCGGGCCCACCTTGTTGGTAGGTAGCTGCGTGGCTAAGTTTAAGAGCTAAGCGCACATAAGTACCACTCC
ATM	ATM_+_108094013.23-P1P2	GGAGGAGTCAAGGGCCACTC	TGTTTGACAATCTCGGGCCCACCTTGTTGGGAGGAGTCAAGGGCCACTCGTTTAAGAGCTAAGCGCACATAAGTACCACTCC
ATM	ATM_-_108093829.23-P1P2	GTAACGGAGAAAAGAAGCCG	TGTTTGACAATCTCGGGCCCACCTTGTTGGTAACGGAGAAAAGAAGCCGGTTTAAGAGCTAAGCGCACATAAGTACCACTCC
ATM	ATM_-_108093839.23-P1P2	GAAGAAGCCGTGGCCGCGGG	TGTTTGACAATCTCGGGCCCACCTTGTTGGAAGAAGCCGTGGCCGCGGGGTTTAAGAGCTAAGCGCACATAAGTACCACTCC
ATN1	ATN1_+_7037389.23-P1P2	GCGGCCCCGACCCCCCCGGA	TGTTTGACAATCTCGGGCCCACCTTGTTGGCGGCCCCGACCCCCCCGGAGTTTAAGAGCTAAGCGCACATAAGTACCACTCC
ATN1	ATN1_+_7036957.23-P1P2	GACTCGCACAGGAAAGCGGA	TGTTTGACAATCTCGGGCCCACCTTGTTGGACTCGCACAGGAAAGCGGAGTTTAAGAGCTAAGCGCACATAAGTACCACTCC
ATN1	ATN1_+_7036968.23-P1P2	GTGCGTCCGGCGACTCGCAC	TGTTTGACAATCTCGGGCCCACCTTGTTGGTGCGTCCGGCGACTCGCACGTTTAAGAGCTAAGCGCACATAAGTACCACTCC
ATN1	ATN1_+_7037393.23-P1P2	GGCGGCGGCCCCGACCCCCC	TGTTTGACAATCTCGGGCCCACCTTGTTGGGCGGCGGCCCCGACCCCCCGTTTAAGAGCTAAGCGCACATAAGTACCACTCC
ATN1	ATN1_+_7037039.23-P1P2	GAGCCGCGGTCCCTCCGAAA	TGTTTGACAATCTCGGGCCCACCTTGTTGGAGCCGCGGTCCCTCCGAAAGTTTAAGAGCTAAGCGCACATAAGTACCACTCC
ATP13A1	ATP13A1_+_19774468.23-P1P2	GGCGGCGCTAGGAAAGATGG	TGTTTGACAATCTCGGGCCCACCTTGTTGGGCGGCGCTAGGAAAGATGGGTTTAAGAGCTAAGCGCACATAAGTACCACTCC
ATP13A1	ATP13A1_-_19774270.23-P1P2	GGGTAAAGCAGCCCGGCGAA	TGTTTGACAATCTCGGGCCCACCTTGTTGGGGTAAAGCAGCCCGGCGAAGTTTAAGAGCTAAGCGCACATAAGTACCACTCC
ATP13A1	ATP13A1_+_19774471.23-P1P2	GAGCGCGGCGCTAGGAAAGA	TGTTTGACAATCTCGGGCCCACCTTGTTGGAGCGCGGCGCTAGGAAAGAGTTTAAGAGCTAAGCGCACATAAGTACCACTCC
ATP13A1	ATP13A1_-_19774161.23-P1P2	GGCGTGCGCGAGGCAGATGG	TGTTTGACAATCTCGGGCCCACCTTGTTGGGCGTGCGCGAGGCAGATGGGTTTAAGAGCTAAGCGCACATAAGTACCACTCC
ATP13A1	ATP13A1_-_19774415.23-P1P2	GCTTGGGCTGCCCGTCAGGC	TGTTTGACAATCTCGGGCCCACCTTGTTGGCTTGGGCTGCCCGTCAGGCGTTTAAGAGCTAAGCGCACATAAGTACCACTCC
ATP13A2	ATP13A2_-_17338380.23-P1P2	GGGCTGGAGCAGGGCTGACG	TGTTTGACAATCTCGGGCCCACCTTGTTGGGGCTGGAGCAGGGCTGACGGTTTAAGAGCTAAGCGCACATAAGTACCACTCC
ATP13A2	ATP13A2_+_17338415.23-P1P2	GGGAGGGACTGCGGCAGTGT	TGTTTGACAATCTCGGGCCCACCTTGTTGGGGAGGGACTGCGGCAGTGTGTTTAAGAGCTAAGCGCACATAAGTACCACTCC
ATP13A2	ATP13A2_-_17338412.23-P1P2	GTGGGCCACCAGGCTCGGCG	TGTTTGACAATCTCGGGCCCACCTTGTTGGTGGGCCACCAGGCTCGGCGGTTTAAGAGCTAAGCGCACATAAGTACCACTCC
ATP13A2	ATP13A2_-_17338073.23-P1P2	GAGTCCCCGTCAAAAGGGAG	TGTTTGACAATCTCGGGCCCACCTTGTTGGAGTCCCCGTCAAAAGGGAGGTTTAAGAGCTAAGCGCACATAAGTACCACTCC
ATP13A2	ATP13A2_-_17338048.23-P1P2	GCGTCTCTGGGAAGAAACCG	TGTTTGACAATCTCGGGCCCACCTTGTTGGCGTCTCTGGGAAGAAACCGGTTTAAGAGCTAAGCGCACATAAGTACCACTCC
ATP13A3	ATP13A3_-_194207568.23-P1P2	GGCCGGCAGGGCGAGAACAA	TGTTTGACAATCTCGGGCCCACCTTGTTGGGCCGGCAGGGCGAGAACAAGTTTAAGAGCTAAGCGCACATAAGTACCACTCC
ATP13A3	ATP13A3_-_194207347.23-P1P2	GTCCTCCGCGGCCTCCCTCG	TGTTTGACAATCTCGGGCCCACCTTGTTGGTCCTCCGCGGCCTCCCTCGGTTTAAGAGCTAAGCGCACATAAGTACCACTCC
ATP13A3	ATP13A3_-_194207759.23-P1P2	GCGGATGTGAGGTCACGTGG	TGTTTGACAATCTCGGGCCCACCTTGTTGGCGGATGTGAGGTCACGTGGGTTTAAGAGCTAAGCGCACATAAGTACCACTCC
ATP13A3	ATP13A3_-_194207695.23-P1P2	GATCACGCTGCGGGGAGAGC	TGTTTGACAATCTCGGGCCCACCTTGTTGGATCACGCTGCGGGGAGAGCGTTTAAGAGCTAAGCGCACATAAGTACCACTCC
ATP13A3	ATP13A3_-_194207748.23-P1P2	GGACTCCCGCGCCGGATGTG	TGTTTGACAATCTCGGGCCCACCTTGTTGGGACTCCCGCGCCGGATGTGGTTTAAGAGCTAAGCGCACATAAGTACCACTCC
ATP1A1	ATP1A1_-_116915929.23-P1P2	GGGCGGACACGTGGCAACAG	TGTTTGACAATCTCGGGCCCACCTTGTTGGGGCGGACACGTGGCAACAGGTTTAAGAGCTAAGCGCACATAAGTACCACTCC
ATP1A1	ATP1A1_+_116916023.23-P1P2	GACCAGGGGAGCCAAGTGGA	TGTTTGACAATCTCGGGCCCACCTTGTTGGACCAGGGGAGCCAAGTGGAGTTTAAGAGCTAAGCGCACATAAGTACCACTCC
ATP1A1	ATP1A1_+_116916694.23-P1P2	GGAAGGAGCCCCGAACCCGG	TGTTTGACAATCTCGGGCCCACCTTGTTGGGAAGGAGCCCCGAACCCGGGTTTAAGAGCTAAGCGCACATAAGTACCACTCC
ATP1A1	ATP1A1_-_116916334.23-P1P2	GGAGGGAGCGCAGTAACGGG	TGTTTGACAATCTCGGGCCCACCTTGTTGGGAGGGAGCGCAGTAACGGGGTTTAAGAGCTAAGCGCACATAAGTACCACTCC
ATP1A1	ATP1A1_-_116915944.23-P1P2	GACAGCGGTAGCAGCCCGGG	TGTTTGACAATCTCGGGCCCACCTTGTTGGACAGCGGTAGCAGCCCGGGGTTTAAGAGCTAAGCGCACATAAGTACCACTCC
ATP1A3	ATP1A3_+_42498357.23-P1P2	GCTCTGTGCGGTGGGACCAA	TGTTTGACAATCTCGGGCCCACCTTGTTGGCTCTGTGCGGTGGGACCAAGTTTAAGAGCTAAGCGCACATAAGTACCACTCC
ATP1A3	ATP1A3_+_42498369.23-P1P2	GGGCCGCCGCAGCCTCTGTG	TGTTTGACAATCTCGGGCCCACCTTGTTGGGGCCGCCGCAGCCTCTGTGGTTTAAGAGCTAAGCGCACATAAGTACCACTCC
ATP1A3	ATP1A3_+_42498353.23-P1P2	GGTGCGGTGGGACCAACGGA	TGTTTGACAATCTCGGGCCCACCTTGTTGGGTGCGGTGGGACCAACGGAGTTTAAGAGCTAAGCGCACATAAGTACCACTCC
ATP1A3	ATP1A3_+_42498326.23-P1P2	GCGGACGCGCGCACCTACCG	TGTTTGACAATCTCGGGCCCACCTTGTTGGCGGACGCGCGCACCTACCGGTTTAAGAGCTAAGCGCACATAAGTACCACTCC
ATP1A3	ATP1A3_-_42498335.23-P1P2	GGCAGCGCCCGCGCCTCGGT	TGTTTGACAATCTCGGGCCCACCTTGTTGGGCAGCGCCCGCGCCTCGGTGTTTAAGAGCTAAGCGCACATAAGTACCACTCC
ATP1B1	ATP1B1_+_169076346.23-P1P2	GGACCCTGCGCCCCACTCTG	TGTTTGACAATCTCGGGCCCACCTTGTTGGGACCCTGCGCCCCACTCTGGTTTAAGAGCTAAGCGCACATAAGTACCACTCC
ATP1B1	ATP1B1_-_169075993.23-P1P2	GCCAGGCCGGAGAAGCCGAG	TGTTTGACAATCTCGGGCCCACCTTGTTGGCCAGGCCGGAGAAGCCGAGGTTTAAGAGCTAAGCGCACATAAGTACCACTCC
ATP1B1	ATP1B1_-_169075945.23-P1P2	GCGCACTCCGAGAGCCGCAG	TGTTTGACAATCTCGGGCCCACCTTGTTGGCGCACTCCGAGAGCCGCAGGTTTAAGAGCTAAGCGCACATAAGTACCACTCC
ATP1B1	ATP1B1_-_169075951.23-P1P2	GCCGAGAGCCGCAGCGGCAG	TGTTTGACAATCTCGGGCCCACCTTGTTGGCCGAGAGCCGCAGCGGCAGGTTTAAGAGCTAAGCGCACATAAGTACCACTCC
ATP1B1	ATP1B1_-_169075745.23-P1P2	GGGAGCCCCCGACCCCCCAA	TGTTTGACAATCTCGGGCCCACCTTGTTGGGGAGCCCCCGACCCCCCAAGTTTAAGAGCTAAGCGCACATAAGTACCACTCC
ATP1B2	ATP1B2_-_7554712.23-P1P2	GGCAGCTGCATATCTGAGGG	TGTTTGACAATCTCGGGCCCACCTTGTTGGGCAGCTGCATATCTGAGGGGTTTAAGAGCTAAGCGCACATAAGTACCACTCC
ATP1B2	ATP1B2_-_7554273.23-P1P2	GAGGAGCGGAGCCTCCGCCT	TGTTTGACAATCTCGGGCCCACCTTGTTGGAGGAGCGGAGCCTCCGCCTGTTTAAGAGCTAAGCGCACATAAGTACCACTCC
ATP1B2	ATP1B2_+_7554677.23-P1P2	GGCAGCTGCTGCAGATTCCG	TGTTTGACAATCTCGGGCCCACCTTGTTGGGCAGCTGCTGCAGATTCCGGTTTAAGAGCTAAGCGCACATAAGTACCACTCC
ATP1B2	ATP1B2_-_7554254.23-P1P2	GCGCGGGCCTCGCACTGCTG	TGTTTGACAATCTCGGGCCCACCTTGTTGGCGCGGGCCTCGCACTGCTGGTTTAAGAGCTAAGCGCACATAAGTACCACTCC
ATP1B2	ATP1B2_-_7554290.23-P1P2	GCTGGGGGGCCCCCCATCCC	TGTTTGACAATCTCGGGCCCACCTTGTTGGCTGGGGGGCCCCCCATCCCGTTTAAGAGCTAAGCGCACATAAGTACCACTCC
ATP1B3	ATP1B3_+_141595534.23-P1P2	GAGCCCGGAGACGGCAGTGA	TGTTTGACAATCTCGGGCCCACCTTGTTGGAGCCCGGAGACGGCAGTGAGTTTAAGAGCTAAGCGCACATAAGTACCACTCC
ATP1B3	ATP1B3_-_141595882.23-P1P2	GGACCGCCCGACCCTAACCC	TGTTTGACAATCTCGGGCCCACCTTGTTGGGACCGCCCGACCCTAACCCGTTTAAGAGCTAAGCGCACATAAGTACCACTCC
ATP1B3	ATP1B3_+_141595904.23-P1P2	GCGGCCCGGGGAGCAATGAA	TGTTTGACAATCTCGGGCCCACCTTGTTGGCGGCCCGGGGAGCAATGAAGTTTAAGAGCTAAGCGCACATAAGTACCACTCC
ATP1B3	ATP1B3_-_141595033.23-P1P2	GGAACGCCTGGGGACGGTCG	TGTTTGACAATCTCGGGCCCACCTTGTTGGGAACGCCTGGGGACGGTCGGTTTAAGAGCTAAGCGCACATAAGTACCACTCC
ATP1B3	ATP1B3_-_141595462.23-P1P2	GCAGGCTCCCGCGGCCCAAG	TGTTTGACAATCTCGGGCCCACCTTGTTGGCAGGCTCCCGCGGCCCAAGGTTTAAGAGCTAAGCGCACATAAGTACCACTCC
ATP2A2	ATP2A2_+_110719114.23-P1P2	GGCCGCACGCCCGACAGCGG	TGTTTGACAATCTCGGGCCCACCTTGTTGGGCCGCACGCCCGACAGCGGGTTTAAGAGCTAAGCGCACATAAGTACCACTCC
ATP2A2	ATP2A2_+_110719117.23-P1P2	GAGCGCCGCACGCCCGACAG	TGTTTGACAATCTCGGGCCCACCTTGTTGGAGCGCCGCACGCCCGACAGGTTTAAGAGCTAAGCGCACATAAGTACCACTCC
ATP2A2	ATP2A2_+_110719087.23-P1P2	GACTGCGGCGAAGGAAAAGG	TGTTTGACAATCTCGGGCCCACCTTGTTGGACTGCGGCGAAGGAAAAGGGTTTAAGAGCTAAGCGCACATAAGTACCACTCC
ATP2A2	ATP2A2_-_110719541.23-P1P2	GCCGCGGCCGGAGTGCGAGG	TGTTTGACAATCTCGGGCCCACCTTGTTGGCCGCGGCCGGAGTGCGAGGGTTTAAGAGCTAAGCGCACATAAGTACCACTCC
ATP2A2	ATP2A2_+_110719090.23-P1P2	GGAAACTGCGGCGAAGGAAA	TGTTTGACAATCTCGGGCCCACCTTGTTGGGAAACTGCGGCGAAGGAAAGTTTAAGAGCTAAGCGCACATAAGTACCACTCC
ATP2B1	ATP2B1_+_90102587.23-P1P2	GCAGCGTGAGTAGGGAGCCC	TGTTTGACAATCTCGGGCCCACCTTGTTGGCAGCGTGAGTAGGGAGCCCGTTTAAGAGCTAAGCGCACATAAGTACCACTCC
ATP2B1	ATP2B1_-_90102621.23-P1P2	GCTCACGCTGCACTGCGAGG	TGTTTGACAATCTCGGGCCCACCTTGTTGGCTCACGCTGCACTGCGAGGGTTTAAGAGCTAAGCGCACATAAGTACCACTCC
ATP2B1	ATP2B1_+_90102595.23-P1P2	GTCGCAGTGCAGCGTGAGTA	TGTTTGACAATCTCGGGCCCACCTTGTTGGTCGCAGTGCAGCGTGAGTAGTTTAAGAGCTAAGCGCACATAAGTACCACTCC
ATP2B1	ATP2B1_+_90103027.23-P1P2	GCGTGGAGCGGGAGGCGTGT	TGTTTGACAATCTCGGGCCCACCTTGTTGGCGTGGAGCGGGAGGCGTGTGTTTAAGAGCTAAGCGCACATAAGTACCACTCC
ATP2B1	ATP2B1_+_90102564.23-P1P2	GTGGTGGACGCCGAGCCTCT	TGTTTGACAATCTCGGGCCCACCTTGTTGGTGGTGGACGCCGAGCCTCTGTTTAAGAGCTAAGCGCACATAAGTACCACTCC
ATP2B2	ATP2B2_-_10547214.23-P1	GCAGCCCCGTAATCGCGGTG	TGTTTGACAATCTCGGGCCCACCTTGTTGGCAGCCCCGTAATCGCGGTGGTTTAAGAGCTAAGCGCACATAAGTACCACTCC
ATP2B2	ATP2B2_+_10546828.23-P1	GCAGGGTCTCAGGTAGATTC	TGTTTGACAATCTCGGGCCCACCTTGTTGGCAGGGTCTCAGGTAGATTCGTTTAAGAGCTAAGCGCACATAAGTACCACTCC
ATP2B2	ATP2B2_-_10547209.23-P1	GGCGGGCAGCCCCGTAATCG	TGTTTGACAATCTCGGGCCCACCTTGTTGGGCGGGCAGCCCCGTAATCGGTTTAAGAGCTAAGCGCACATAAGTACCACTCC
ATP2B2	ATP2B2_-_10547192.23-P1	GTCCTGCACGGTTTCCCGGC	TGTTTGACAATCTCGGGCCCACCTTGTTGGTCCTGCACGGTTTCCCGGCGTTTAAGAGCTAAGCGCACATAAGTACCACTCC
ATP2B2	ATP2B2_+_10547164.23-P1	GGGAAACCGTGCAGGATTGG	TGTTTGACAATCTCGGGCCCACCTTGTTGGGGAAACCGTGCAGGATTGGGTTTAAGAGCTAAGCGCACATAAGTACCACTCC
ATP2B2	ATP2B2_+_10749772.23-P2	GAGTGCAGCGGTGGCAGAGG	TGTTTGACAATCTCGGGCCCACCTTGTTGGAGTGCAGCGGTGGCAGAGGGTTTAAGAGCTAAGCGCACATAAGTACCACTCC
ATP2B2	ATP2B2_+_10749784.23-P2	GCGGGCAGAGCGCAGTGCAG	TGTTTGACAATCTCGGGCCCACCTTGTTGGCGGGCAGAGCGCAGTGCAGGTTTAAGAGCTAAGCGCACATAAGTACCACTCC
ATP2B2	ATP2B2_+_10749781.23-P2	GGCAGAGCGCAGTGCAGCGG	TGTTTGACAATCTCGGGCCCACCTTGTTGGGCAGAGCGCAGTGCAGCGGGTTTAAGAGCTAAGCGCACATAAGTACCACTCC
ATP2B2	ATP2B2_+_10749386.23-P2	GACCTTGAGCGGGCACCAGG	TGTTTGACAATCTCGGGCCCACCTTGTTGGACCTTGAGCGGGCACCAGGGTTTAAGAGCTAAGCGCACATAAGTACCACTCC
ATP2B2	ATP2B2_+_10749428.23-P2	GTGGTCCCTTCGCCCCGCGG	TGTTTGACAATCTCGGGCCCACCTTGTTGGTGGTCCCTTCGCCCCGCGGGTTTAAGAGCTAAGCGCACATAAGTACCACTCC
ATP2B3	ATP2B3_+_152783182.23-P1P2	GCGCGGGACGCGACCCTCTG	TGTTTGACAATCTCGGGCCCACCTTGTTGGCGCGGGACGCGACCCTCTGGTTTAAGAGCTAAGCGCACATAAGTACCACTCC
ATP2B3	ATP2B3_+_152783139.23-P1P2	GTGCTCCCCACGCTCTGCAC	TGTTTGACAATCTCGGGCCCACCTTGTTGGTGCTCCCCACGCTCTGCACGTTTAAGAGCTAAGCGCACATAAGTACCACTCC
ATP2B3	ATP2B3_+_152783136.23-P1P2	GTCCCCACGCTCTGCACCGG	TGTTTGACAATCTCGGGCCCACCTTGTTGGTCCCCACGCTCTGCACCGGGTTTAAGAGCTAAGCGCACATAAGTACCACTCC
ATP2B3	ATP2B3_-_152783155.23-P1P2	GCGCCGCCGGTGCAGAGCGT	TGTTTGACAATCTCGGGCCCACCTTGTTGGCGCCGCCGGTGCAGAGCGTGTTTAAGAGCTAAGCGCACATAAGTACCACTCC
ATP2B3	ATP2B3_+_152783328.23-P1P2	GCCCAGAGCACCACTTACCC	TGTTTGACAATCTCGGGCCCACCTTGTTGGCCCAGAGCACCACTTACCCGTTTAAGAGCTAAGCGCACATAAGTACCACTCC
ATP2B4	ATP2B4_-_203595955.23-P1P2	GGAGCTGGTGAGCAAGAGTC	TGTTTGACAATCTCGGGCCCACCTTGTTGGGAGCTGGTGAGCAAGAGTCGTTTAAGAGCTAAGCGCACATAAGTACCACTCC
ATP2B4	ATP2B4_+_203595956.23-P1P2	GCAACAGCTCTAGCTAACTC	TGTTTGACAATCTCGGGCCCACCTTGTTGGCAACAGCTCTAGCTAACTCGTTTAAGAGCTAAGCGCACATAAGTACCACTCC
ATP2B4	ATP2B4_-_203596191.23-P1P2	GGGAGACCCAGCCCACTCCC	TGTTTGACAATCTCGGGCCCACCTTGTTGGGGAGACCCAGCCCACTCCCGTTTAAGAGCTAAGCGCACATAAGTACCACTCC
ATP2B4	ATP2B4_-_203596034.23-P1P2	GTGAGATCGTCCAAAGCTGG	TGTTTGACAATCTCGGGCCCACCTTGTTGGTGAGATCGTCCAAAGCTGGGTTTAAGAGCTAAGCGCACATAAGTACCACTCC
ATP2B4	ATP2B4_-_203596351.23-P1P2	GCTTTGCTAGAAAGAGAGGT	TGTTTGACAATCTCGGGCCCACCTTGTTGGCTTTGCTAGAAAGAGAGGTGTTTAAGAGCTAAGCGCACATAAGTACCACTCC
ATP2C1	ATP2C1_+_130613395.23-P1P2	GGAGAAGCGGCGCTGACGAG	TGTTTGACAATCTCGGGCCCACCTTGTTGGGAGAAGCGGCGCTGACGAGGTTTAAGAGCTAAGCGCACATAAGTACCACTCC
ATP2C1	ATP2C1_+_130613095.23-P1P2	GCCGCGCGCCTCGGGAGAAG	TGTTTGACAATCTCGGGCCCACCTTGTTGGCCGCGCGCCTCGGGAGAAGGTTTAAGAGCTAAGCGCACATAAGTACCACTCC
ATP2C1	ATP2C1_-_130613451.23-P1P2	GCAGATGCTGCTGCTAGGGG	TGTTTGACAATCTCGGGCCCACCTTGTTGGCAGATGCTGCTGCTAGGGGGTTTAAGAGCTAAGCGCACATAAGTACCACTCC
ATP2C1	ATP2C1_+_130613032.23-P1P2	GCGGCGTGAGAAGAAGCGAG	TGTTTGACAATCTCGGGCCCACCTTGTTGGCGGCGTGAGAAGAAGCGAGGTTTAAGAGCTAAGCGCACATAAGTACCACTCC
ATP2C1	ATP2C1_-_130613510.23-P1P2	GTGACAGCCTGGGATTCCGG	TGTTTGACAATCTCGGGCCCACCTTGTTGGTGACAGCCTGGGATTCCGGGTTTAAGAGCTAAGCGCACATAAGTACCACTCC
ATP6AP2	ATP6AP2_+_40440237.23-P1P2	GCGACAGCCGCAGCGTGAGG	TGTTTGACAATCTCGGGCCCACCTTGTTGGCGACAGCCGCAGCGTGAGGGTTTAAGAGCTAAGCGCACATAAGTACCACTCC
ATP6AP2	ATP6AP2_+_40440259.23-P1P2	GGAACGGGCCGGCGGGACAC	TGTTTGACAATCTCGGGCCCACCTTGTTGGGAACGGGCCGGCGGGACACGTTTAAGAGCTAAGCGCACATAAGTACCACTCC
ATP6AP2	ATP6AP2_+_40440598.23-P1P2	GGGACGCGCCGCCCTCAAAG	TGTTTGACAATCTCGGGCCCACCTTGTTGGGGACGCGCCGCCCTCAAAGGTTTAAGAGCTAAGCGCACATAAGTACCACTCC
ATP6AP2	ATP6AP2_+_40440280.23-P1P2	GGCAGCACTGCGGGGCGACA	TGTTTGACAATCTCGGGCCCACCTTGTTGGGCAGCACTGCGGGGCGACAGTTTAAGAGCTAAGCGCACATAAGTACCACTCC
ATP6AP2	ATP6AP2_+_40440595.23-P1P2	GCGCGCCGCCCTCAAAGTGG	TGTTTGACAATCTCGGGCCCACCTTGTTGGCGCGCCGCCCTCAAAGTGGGTTTAAGAGCTAAGCGCACATAAGTACCACTCC
ATP6V0A1	ATP6V0A1_+_40610918.23-P1P2	GGCCAAACCCGCACCCTCCG	TGTTTGACAATCTCGGGCCCACCTTGTTGGGCCAAACCCGCACCCTCCGGTTTAAGAGCTAAGCGCACATAAGTACCACTCC
ATP6V0A1	ATP6V0A1_-_40610947.23-P1P2	GGGTGCGGGTTTGGCTGCGG	TGTTTGACAATCTCGGGCCCACCTTGTTGGGGTGCGGGTTTGGCTGCGGGTTTAAGAGCTAAGCGCACATAAGTACCACTCC
ATP6V0A1	ATP6V0A1_-_40610927.23-P1P2	GCTGCTCCTGGAGCCGCGGA	TGTTTGACAATCTCGGGCCCACCTTGTTGGCTGCTCCTGGAGCCGCGGAGTTTAAGAGCTAAGCGCACATAAGTACCACTCC
ATP6V0A1	ATP6V0A1_+_40611139.23-P1P2	GGTGAGCCTCCGGTTCCTCA	TGTTTGACAATCTCGGGCCCACCTTGTTGGGTGAGCCTCCGGTTCCTCAGTTTAAGAGCTAAGCGCACATAAGTACCACTCC
ATP6V0A1	ATP6V0A1_+_40611287.23-P1P2	GTACCTTGAGATGGGAAAAA	TGTTTGACAATCTCGGGCCCACCTTGTTGGTACCTTGAGATGGGAAAAAGTTTAAGAGCTAAGCGCACATAAGTACCACTCC
ATP6V0A2	ATP6V0A2_-_124196959.23-P1P2	GGCCGCGGTGGCAGAACCGG	TGTTTGACAATCTCGGGCCCACCTTGTTGGGCCGCGGTGGCAGAACCGGGTTTAAGAGCTAAGCGCACATAAGTACCACTCC
ATP6V0A2	ATP6V0A2_+_124196979.23-P1P2	GGCCGCGGCCCCGCACTATG	TGTTTGACAATCTCGGGCCCACCTTGTTGGGCCGCGGCCCCGCACTATGGTTTAAGAGCTAAGCGCACATAAGTACCACTCC
ATP6V0A2	ATP6V0A2_-_124197326.23-P1P2	GCGCGGGGAGCACCGAGGAA	TGTTTGACAATCTCGGGCCCACCTTGTTGGCGCGGGGAGCACCGAGGAAGTTTAAGAGCTAAGCGCACATAAGTACCACTCC
ATP6V0A2	ATP6V0A2_-_124196923.23-P1P2	GACCTCGCGGACTGCTGTGG	TGTTTGACAATCTCGGGCCCACCTTGTTGGACCTCGCGGACTGCTGTGGGTTTAAGAGCTAAGCGCACATAAGTACCACTCC
ATP6V0A2	ATP6V0A2_-_124197321.23-P1P2	GCCTCCCGCGGGGAGCACCG	TGTTTGACAATCTCGGGCCCACCTTGTTGGCCTCCCGCGGGGAGCACCGGTTTAAGAGCTAAGCGCACATAAGTACCACTCC
ATP6V0B	ATP6V0B_+_44441056.23-P1P2	GCGGTCAGGAGCAAGAAAGG	TGTTTGACAATCTCGGGCCCACCTTGTTGGCGGTCAGGAGCAAGAAAGGGTTTAAGAGCTAAGCGCACATAAGTACCACTCC
ATP6V0B	ATP6V0B_+_44441013.23-P1P2	GCGAGGGGAGACAGCGATAG	TGTTTGACAATCTCGGGCCCACCTTGTTGGCGAGGGGAGACAGCGATAGGTTTAAGAGCTAAGCGCACATAAGTACCACTCC
ATP6V0B	ATP6V0B_+_44441028.23-P1P2	GAGTGAGACGTGGGAGCGAG	TGTTTGACAATCTCGGGCCCACCTTGTTGGAGTGAGACGTGGGAGCGAGGTTTAAGAGCTAAGCGCACATAAGTACCACTCC
ATP6V0B	ATP6V0B_-_44440599.23-P1P2	GTGGTACCGGCGCATCACGT	TGTTTGACAATCTCGGGCCCACCTTGTTGGTGGTACCGGCGCATCACGTGTTTAAGAGCTAAGCGCACATAAGTACCACTCC
ATP6V0B	ATP6V0B_+_44440710.23-P1P2	GAGCAGTGCTAGCCCCGTCA	TGTTTGACAATCTCGGGCCCACCTTGTTGGAGCAGTGCTAGCCCCGTCAGTTTAAGAGCTAAGCGCACATAAGTACCACTCC
ATP6V0D1	ATP6V0D1_-_67515028.23-P1P2	GGGGACCGGAGAACCAGGAC	TGTTTGACAATCTCGGGCCCACCTTGTTGGGGGACCGGAGAACCAGGACGTTTAAGAGCTAAGCGCACATAAGTACCACTCC
ATP6V0D1	ATP6V0D1_-_67515053.23-P1P2	GGCACGAATCGCGACTCCCC	TGTTTGACAATCTCGGGCCCACCTTGTTGGGCACGAATCGCGACTCCCCGTTTAAGAGCTAAGCGCACATAAGTACCACTCC
ATP6V0D1	ATP6V0D1_+_67514663.23-P1P2	GGCGGGCCCAAACTCAAACA	TGTTTGACAATCTCGGGCCCACCTTGTTGGGCGGGCCCAAACTCAAACAGTTTAAGAGCTAAGCGCACATAAGTACCACTCC
ATP6V0D1	ATP6V0D1_+_67515047.23-P1P2	GCGCAGCGTCAGCTGACCTG	TGTTTGACAATCTCGGGCCCACCTTGTTGGCGCAGCGTCAGCTGACCTGGTTTAAGAGCTAAGCGCACATAAGTACCACTCC
ATP6V0D1	ATP6V0D1_-_67514653.23-P1P2	GAAGCAGAGGCGAACAACTG	TGTTTGACAATCTCGGGCCCACCTTGTTGGAAGCAGAGGCGAACAACTGGTTTAAGAGCTAAGCGCACATAAGTACCACTCC
ATP6V0E1	ATP6V0E1_-_172411000.23-P1P2	GGGCCCGCCTTGGGAGGAAC	TGTTTGACAATCTCGGGCCCACCTTGTTGGGGCCCGCCTTGGGAGGAACGTTTAAGAGCTAAGCGCACATAAGTACCACTCC
ATP6V0E1	ATP6V0E1_-_172410857.23-P1P2	GGTAGGGGTTGGCGCTCAGG	TGTTTGACAATCTCGGGCCCACCTTGTTGGGTAGGGGTTGGCGCTCAGGGTTTAAGAGCTAAGCGCACATAAGTACCACTCC
ATP6V0E1	ATP6V0E1_+_172410861.23-P1P2	GGTGAGGCCGTGATACGCCA	TGTTTGACAATCTCGGGCCCACCTTGTTGGGTGAGGCCGTGATACGCCAGTTTAAGAGCTAAGCGCACATAAGTACCACTCC
ATP6V0E1	ATP6V0E1_-_172410836.23-P1P2	GGGATCCGAGTGAGGCGACG	TGTTTGACAATCTCGGGCCCACCTTGTTGGGGATCCGAGTGAGGCGACGGTTTAAGAGCTAAGCGCACATAAGTACCACTCC
ATP6V0E1	ATP6V0E1_-_172410828.23-P1P2	GTCCTGGTGGGATCCGAGTG	TGTTTGACAATCTCGGGCCCACCTTGTTGGTCCTGGTGGGATCCGAGTGGTTTAAGAGCTAAGCGCACATAAGTACCACTCC
ATP6V0E2	ATP6V0E2_-_149571536.23-P1P2	GGCCAGTAAAGGGCACAAGT	TGTTTGACAATCTCGGGCCCACCTTGTTGGGCCAGTAAAGGGCACAAGTGTTTAAGAGCTAAGCGCACATAAGTACCACTCC
ATP6V0E2	ATP6V0E2_+_149571079.23-P1P2	GGGTGCGCGGGTCCCCAGCC	TGTTTGACAATCTCGGGCCCACCTTGTTGGGGTGCGCGGGTCCCCAGCCGTTTAAGAGCTAAGCGCACATAAGTACCACTCC
ATP6V0E2	ATP6V0E2_-_149571160.23-P1P2	GATCCTGCGCCCGGCCATGA	TGTTTGACAATCTCGGGCCCACCTTGTTGGATCCTGCGCCCGGCCATGAGTTTAAGAGCTAAGCGCACATAAGTACCACTCC
ATP6V0E2	ATP6V0E2_-_149571470.23-P1P2	GGCGAGAGGGCATATCCAGA	TGTTTGACAATCTCGGGCCCACCTTGTTGGGCGAGAGGGCATATCCAGAGTTTAAGAGCTAAGCGCACATAAGTACCACTCC
ATP6V0E2	ATP6V0E2_-_149571089.23-P1P2	GTCAGCGCGCTGCCCGGCTG	TGTTTGACAATCTCGGGCCCACCTTGTTGGTCAGCGCGCTGCCCGGCTGGTTTAAGAGCTAAGCGCACATAAGTACCACTCC
ATP6V1A	ATP6V1A_+_113465921.23-P1P2	GGCAGAGACTGTACCGACCG	TGTTTGACAATCTCGGGCCCACCTTGTTGGGCAGAGACTGTACCGACCGGTTTAAGAGCTAAGCGCACATAAGTACCACTCC
ATP6V1A	ATP6V1A_-_113465930.23-P1P2	GCAGCCTCTGGGTCCTCGGT	TGTTTGACAATCTCGGGCCCACCTTGTTGGCAGCCTCTGGGTCCTCGGTGTTTAAGAGCTAAGCGCACATAAGTACCACTCC
ATP6V1A	ATP6V1A_+_113465895.23-P1P2	GAGAGGCTGTCACCACGGAG	TGTTTGACAATCTCGGGCCCACCTTGTTGGAGAGGCTGTCACCACGGAGGTTTAAGAGCTAAGCGCACATAAGTACCACTCC
ATP6V1A	ATP6V1A_-_113466376.23-P1P2	GGAGGTAGCAAAAACCCTGG	TGTTTGACAATCTCGGGCCCACCTTGTTGGGAGGTAGCAAAAACCCTGGGTTTAAGAGCTAAGCGCACATAAGTACCACTCC
ATP6V1A	ATP6V1A_-_113465905.23-P1P2	GGCTGAGGACTTCCCCTCCG	TGTTTGACAATCTCGGGCCCACCTTGTTGGGCTGAGGACTTCCCCTCCGGTTTAAGAGCTAAGCGCACATAAGTACCACTCC
ATP6V1B2	ATP6V1B2_+_20055090.23-P1P2	GGGAGCAAAGGGCTAGGCTA	TGTTTGACAATCTCGGGCCCACCTTGTTGGGGAGCAAAGGGCTAGGCTAGTTTAAGAGCTAAGCGCACATAAGTACCACTCC
ATP6V1B2	ATP6V1B2_-_20054985.23-P1P2	GGCTACCCGTGCCCACCGGT	TGTTTGACAATCTCGGGCCCACCTTGTTGGGCTACCCGTGCCCACCGGTGTTTAAGAGCTAAGCGCACATAAGTACCACTCC
ATP6V1B2	ATP6V1B2_+_20054974.23-P1P2	GCCACCGCCGGCCCACCGGT	TGTTTGACAATCTCGGGCCCACCTTGTTGGCCACCGCCGGCCCACCGGTGTTTAAGAGCTAAGCGCACATAAGTACCACTCC
ATP6V1B2	ATP6V1B2_+_20054959.23-P1P2	GCGGTGGGCACGGGTAGCTC	TGTTTGACAATCTCGGGCCCACCTTGTTGGCGGTGGGCACGGGTAGCTCGTTTAAGAGCTAAGCGCACATAAGTACCACTCC
ATP6V1B2	ATP6V1B2_+_20054954.23-P1P2	GGGCACGGGTAGCTCGGGTG	TGTTTGACAATCTCGGGCCCACCTTGTTGGGGCACGGGTAGCTCGGGTGGTTTAAGAGCTAAGCGCACATAAGTACCACTCC
ATP6V1C1	ATP6V1C1_-_104033365.23-P1P2	GGCCGGAGCTTAGGTCGGGA	TGTTTGACAATCTCGGGCCCACCTTGTTGGGCCGGAGCTTAGGTCGGGAGTTTAAGAGCTAAGCGCACATAAGTACCACTCC
ATP6V1C1	ATP6V1C1_-_104033361.23-P1P2	GTGAGGCCGGAGCTTAGGTC	TGTTTGACAATCTCGGGCCCACCTTGTTGGTGAGGCCGGAGCTTAGGTCGTTTAAGAGCTAAGCGCACATAAGTACCACTCC
ATP6V1C1	ATP6V1C1_+_104033390.23-P1P2	GACCGAGGCAGACAGCCTAG	TGTTTGACAATCTCGGGCCCACCTTGTTGGACCGAGGCAGACAGCCTAGGTTTAAGAGCTAAGCGCACATAAGTACCACTCC
ATP6V1C1	ATP6V1C1_-_104033356.23-P1P2	GAGCCGTGAGGCCGGAGCTT	TGTTTGACAATCTCGGGCCCACCTTGTTGGAGCCGTGAGGCCGGAGCTTGTTTAAGAGCTAAGCGCACATAAGTACCACTCC
ATP6V1C1	ATP6V1C1_-_104033344.23-P1P2	GTTGGGTAGAGGAAGCCGTG	TGTTTGACAATCTCGGGCCCACCTTGTTGGTTGGGTAGAGGAAGCCGTGGTTTAAGAGCTAAGCGCACATAAGTACCACTCC
ATP6V1D	ATP6V1D_+_67826485.23-P1P2	GCCCGTAGAGGAAGACACTG	TGTTTGACAATCTCGGGCCCACCTTGTTGGCCCGTAGAGGAAGACACTGGTTTAAGAGCTAAGCGCACATAAGTACCACTCC
ATP6V1D	ATP6V1D_-_67826082.23-P1P2	GCCAGTGCCCGGCTCAATAA	TGTTTGACAATCTCGGGCCCACCTTGTTGGCCAGTGCCCGGCTCAATAAGTTTAAGAGCTAAGCGCACATAAGTACCACTCC
ATP6V1D	ATP6V1D_+_67826482.23-P1P2	GGTAGAGGAAGACACTGTGG	TGTTTGACAATCTCGGGCCCACCTTGTTGGGTAGAGGAAGACACTGTGGGTTTAAGAGCTAAGCGCACATAAGTACCACTCC
ATP6V1D	ATP6V1D_+_67826497.23-P1P2	GAACCAGCTGACTCCCGTAG	TGTTTGACAATCTCGGGCCCACCTTGTTGGAACCAGCTGACTCCCGTAGGTTTAAGAGCTAAGCGCACATAAGTACCACTCC
ATP6V1D	ATP6V1D_-_67826045.23-P1P2	GTGTAGGGCAGAGGTGGCGA	TGTTTGACAATCTCGGGCCCACCTTGTTGGTGTAGGGCAGAGGTGGCGAGTTTAAGAGCTAAGCGCACATAAGTACCACTCC
ATP6V1E1	ATP6V1E1_+_18111483.23-P1P2	GGGAACCCGAGATCTGCGCA	TGTTTGACAATCTCGGGCCCACCTTGTTGGGGAACCCGAGATCTGCGCAGTTTAAGAGCTAAGCGCACATAAGTACCACTCC
ATP6V1E1	ATP6V1E1_+_18111331.23-P1P2	GGGGTCTTACGAAGCCGCGG	TGTTTGACAATCTCGGGCCCACCTTGTTGGGGGTCTTACGAAGCCGCGGGTTTAAGAGCTAAGCGCACATAAGTACCACTCC
ATP6V1E1	ATP6V1E1_-_18111500.23-P1P2	GGAACCCCTGCGCAGATCTC	TGTTTGACAATCTCGGGCCCACCTTGTTGGGAACCCCTGCGCAGATCTCGTTTAAGAGCTAAGCGCACATAAGTACCACTCC
ATP6V1E1	ATP6V1E1_+_18111503.23-P1P2	GACCCGCGGTTATAAAGTAA	TGTTTGACAATCTCGGGCCCACCTTGTTGGACCCGCGGTTATAAAGTAAGTTTAAGAGCTAAGCGCACATAAGTACCACTCC
ATP6V1E1	ATP6V1E1_+_18111517.23-P1P2	GTGGCAGGAACCGGAACCCG	TGTTTGACAATCTCGGGCCCACCTTGTTGGTGGCAGGAACCGGAACCCGGTTTAAGAGCTAAGCGCACATAAGTACCACTCC
ATP6V1E2	ATP6V1E2_-_46769671.23-P1P2	GGCGGCCCTCGCAGGGAGTG	TGTTTGACAATCTCGGGCCCACCTTGTTGGGCGGCCCTCGCAGGGAGTGGTTTAAGAGCTAAGCGCACATAAGTACCACTCC
ATP6V1E2	ATP6V1E2_-_46769664.23-P1P2	GCCTCCGCGCGGCCCTCGCA	TGTTTGACAATCTCGGGCCCACCTTGTTGGCCTCCGCGCGGCCCTCGCAGTTTAAGAGCTAAGCGCACATAAGTACCACTCC
ATP6V1E2	ATP6V1E2_+_46769509.23-P1P2	GCCGATGCTGGGAGAAGACG	TGTTTGACAATCTCGGGCCCACCTTGTTGGCCGATGCTGGGAGAAGACGGTTTAAGAGCTAAGCGCACATAAGTACCACTCC
ATP6V1E2	ATP6V1E2_-_46769286.23-P1P2	GGGGACCACGCAATAAGCCA	TGTTTGACAATCTCGGGCCCACCTTGTTGGGGGACCACGCAATAAGCCAGTTTAAGAGCTAAGCGCACATAAGTACCACTCC
ATP6V1E2	ATP6V1E2_+_46769506.23-P1P2	GATGCTGGGAGAAGACGTGG	TGTTTGACAATCTCGGGCCCACCTTGTTGGATGCTGGGAGAAGACGTGGGTTTAAGAGCTAAGCGCACATAAGTACCACTCC
ATP6V1F	ATP6V1F_-_128502898.23-P1P2	GAGGCCGACGGGGCGCCGTA	TGTTTGACAATCTCGGGCCCACCTTGTTGGAGGCCGACGGGGCGCCGTAGTTTAAGAGCTAAGCGCACATAAGTACCACTCC
ATP6V1F	ATP6V1F_-_128503374.23-P1P2	GCTCGTGACAGCCTAGACAG	TGTTTGACAATCTCGGGCCCACCTTGTTGGCTCGTGACAGCCTAGACAGGTTTAAGAGCTAAGCGCACATAAGTACCACTCC
ATP6V1F	ATP6V1F_-_128503006.23-P1P2	GGTGATCGGAGACGAGGACA	TGTTTGACAATCTCGGGCCCACCTTGTTGGGTGATCGGAGACGAGGACAGTTTAAGAGCTAAGCGCACATAAGTACCACTCC
ATP6V1F	ATP6V1F_+_128503227.23-P1P2	GGGAGGCCTCCGCTCCGGAA	TGTTTGACAATCTCGGGCCCACCTTGTTGGGGAGGCCTCCGCTCCGGAAGTTTAAGAGCTAAGCGCACATAAGTACCACTCC
ATP6V1F	ATP6V1F_+_128503401.23-P1P2	GGACGATGGTGAGCCTCTAA	TGTTTGACAATCTCGGGCCCACCTTGTTGGGACGATGGTGAGCCTCTAAGTTTAAGAGCTAAGCGCACATAAGTACCACTCC
ATP6V1G1	ATP6V1G1_+_117350079.23-P1P2	GGAGCAAGGCAAGCGGCCTA	TGTTTGACAATCTCGGGCCCACCTTGTTGGGAGCAAGGCAAGCGGCCTAGTTTAAGAGCTAAGCGCACATAAGTACCACTCC
ATP6V1G1	ATP6V1G1_+_117350113.23-P1P2	GTGAGACTGACTAGCCATGG	TGTTTGACAATCTCGGGCCCACCTTGTTGGTGAGACTGACTAGCCATGGGTTTAAGAGCTAAGCGCACATAAGTACCACTCC
ATP6V1G1	ATP6V1G1_+_117350068.23-P1P2	GGCGGCCTAAGGCACCTCGA	TGTTTGACAATCTCGGGCCCACCTTGTTGGGCGGCCTAAGGCACCTCGAGTTTAAGAGCTAAGCGCACATAAGTACCACTCC
ATP6V1G1	ATP6V1G1_-_117350042.23-P1P2	GAGGAGCAAGCGCAGATTGT	TGTTTGACAATCTCGGGCCCACCTTGTTGGAGGAGCAAGCGCAGATTGTGTTTAAGAGCTAAGCGCACATAAGTACCACTCC
ATP6V1G1	ATP6V1G1_+_117350495.23-P1P2	GCACCCCAGAGCGGTTAAGT	TGTTTGACAATCTCGGGCCCACCTTGTTGGCACCCCAGAGCGGTTAAGTGTTTAAGAGCTAAGCGCACATAAGTACCACTCC
ATP6V1G2	ATP6V1G2_+_31513953.23-P1P2	GCGACTGAAGCAGGCAAAGG	TGTTTGACAATCTCGGGCCCACCTTGTTGGCGACTGAAGCAGGCAAAGGGTTTAAGAGCTAAGCGCACATAAGTACCACTCC
ATP6V1G2	ATP6V1G2_-_31513989.23-P1P2	GTCAGTCGCCGGGCCTTCCC	TGTTTGACAATCTCGGGCCCACCTTGTTGGTCAGTCGCCGGGCCTTCCCGTTTAAGAGCTAAGCGCACATAAGTACCACTCC
ATP6V1G2	ATP6V1G2_-_31514322.23-P1P2	GAGAAGCTGCTGGATACCTT	TGTTTGACAATCTCGGGCCCACCTTGTTGGAGAAGCTGCTGGATACCTTGTTTAAGAGCTAAGCGCACATAAGTACCACTCC
ATP6V1G2	ATP6V1G2_+_31514139.23-P1P2	GACAGACAGCTAGGGTCTGG	TGTTTGACAATCTCGGGCCCACCTTGTTGGACAGACAGCTAGGGTCTGGGTTTAAGAGCTAAGCGCACATAAGTACCACTCC
ATP6V1G2	ATP6V1G2_-_31514331.23-P1P2	GTGGATACCTTGGGACTGAC	TGTTTGACAATCTCGGGCCCACCTTGTTGGTGGATACCTTGGGACTGACGTTTAAGAGCTAAGCGCACATAAGTACCACTCC
ATP6V1H	ATP6V1H_-_54755798.23-P1P2	GGAGACGTTGAGGGCCGCAC	TGTTTGACAATCTCGGGCCCACCTTGTTGGGAGACGTTGAGGGCCGCACGTTTAAGAGCTAAGCGCACATAAGTACCACTCC
ATP6V1H	ATP6V1H_-_54755805.23-P1P2	GTGAGGGCCGCACAGGTAGA	TGTTTGACAATCTCGGGCCCACCTTGTTGGTGAGGGCCGCACAGGTAGAGTTTAAGAGCTAAGCGCACATAAGTACCACTCC
ATP6V1H	ATP6V1H_-_54755777.23-P1P2	GTGAAGCGGGTCCCGCACCA	TGTTTGACAATCTCGGGCCCACCTTGTTGGTGAAGCGGGTCCCGCACCAGTTTAAGAGCTAAGCGCACATAAGTACCACTCC
ATP6V1H	ATP6V1H_-_54755496.23-P1P2	GAGAACAGGAGAGGACCAAG	TGTTTGACAATCTCGGGCCCACCTTGTTGGAGAACAGGAGAGGACCAAGGTTTAAGAGCTAAGCGCACATAAGTACCACTCC
ATP6V1H	ATP6V1H_-_54755470.23-P1P2	GAAAGCAATCTGGCAACCGG	TGTTTGACAATCTCGGGCCCACCTTGTTGGAAAGCAATCTGGCAACCGGGTTTAAGAGCTAAGCGCACATAAGTACCACTCC
ATPIF1	ATPIF1_-_28562677.23-P1P2	GGCTGCGGCAGAGACGCCAG	TGTTTGACAATCTCGGGCCCACCTTGTTGGGCTGCGGCAGAGACGCCAGGTTTAAGAGCTAAGCGCACATAAGTACCACTCC
ATPIF1	ATPIF1_-_28562890.23-P1P2	GAGTCCGAGAATGTCGACCG	TGTTTGACAATCTCGGGCCCACCTTGTTGGAGTCCGAGAATGTCGACCGGTTTAAGAGCTAAGCGCACATAAGTACCACTCC
ATPIF1	ATPIF1_-_28562775.23-P1P2	GCAAGCCCGAGGCTTCGGCT	TGTTTGACAATCTCGGGCCCACCTTGTTGGCAAGCCCGAGGCTTCGGCTGTTTAAGAGCTAAGCGCACATAAGTACCACTCC
ATPIF1	ATPIF1_+_28563112.23-P1P2	GGCAACGGTCGGGACATCAA	TGTTTGACAATCTCGGGCCCACCTTGTTGGGCAACGGTCGGGACATCAAGTTTAAGAGCTAAGCGCACATAAGTACCACTCC
ATPIF1	ATPIF1_-_28562662.23-P1P2	GAACGAGAGACTGCTTGCTG	TGTTTGACAATCTCGGGCCCACCTTGTTGGAACGAGAGACTGCTTGCTGGTTTAAGAGCTAAGCGCACATAAGTACCACTCC
ATR	ATR_+_142297571.23-P1P2	GCCGGGAACCCGCGTTGGCG	TGTTTGACAATCTCGGGCCCACCTTGTTGGCCGGGAACCCGCGTTGGCGGTTTAAGAGCTAAGCGCACATAAGTACCACTCC
ATR	ATR_+_142297576.23-P1P2	GAGACGCCGGGAACCCGCGT	TGTTTGACAATCTCGGGCCCACCTTGTTGGAGACGCCGGGAACCCGCGTGTTTAAGAGCTAAGCGCACATAAGTACCACTCC
ATR	ATR_-_142297649.23-P1P2	GGCCCGACGGAGCCGTGTGG	TGTTTGACAATCTCGGGCCCACCTTGTTGGGCCCGACGGAGCCGTGTGGGTTTAAGAGCTAAGCGCACATAAGTACCACTCC
ATR	ATR_-_142297369.23-P1P2	GCCACGGAGCATCTCCACAA	TGTTTGACAATCTCGGGCCCACCTTGTTGGCCACGGAGCATCTCCACAAGTTTAAGAGCTAAGCGCACATAAGTACCACTCC
ATR	ATR_-_142297227.23-P1P2	GGGAAGCAAACTCTCGATCG	TGTTTGACAATCTCGGGCCCACCTTGTTGGGGAAGCAAACTCTCGATCGGTTTAAGAGCTAAGCGCACATAAGTACCACTCC
ATXN2	ATXN2_+_112037067.23-P1P2	GTTGGTAGCAACGGCAACGG	TGTTTGACAATCTCGGGCCCACCTTGTTGGTTGGTAGCAACGGCAACGGGTTTAAGAGCTAAGCGCACATAAGTACCACTCC
ATXN2	ATXN2_-_112036668.23-P1P2	GGCCGAGGACGAGGAGACCG	TGTTTGACAATCTCGGGCCCACCTTGTTGGGCCGAGGACGAGGAGACCGGTTTAAGAGCTAAGCGCACATAAGTACCACTCC
ATXN2	ATXN2_-_112037110.23-P1P2	GAACAGTCTGAGGCGGAGGG	TGTTTGACAATCTCGGGCCCACCTTGTTGGAACAGTCTGAGGCGGAGGGGTTTAAGAGCTAAGCGCACATAAGTACCACTCC
ATXN2	ATXN2_+_112036716.23-P1P2	GCCAATGTCCGCAAGCCCGG	TGTTTGACAATCTCGGGCCCACCTTGTTGGCCAATGTCCGCAAGCCCGGGTTTAAGAGCTAAGCGCACATAAGTACCACTCC
ATXN2	ATXN2_-_112037103.23-P1P2	GCTACCAAAACAGTCTGAGG	TGTTTGACAATCTCGGGCCCACCTTGTTGGCTACCAAAACAGTCTGAGGGTTTAAGAGCTAAGCGCACATAAGTACCACTCC
ATXN3	ATXN3_+_92572912.23-P1P2	GGGTTCGGCGTGGGGGCCGT	TGTTTGACAATCTCGGGCCCACCTTGTTGGGGTTCGGCGTGGGGGCCGTGTTTAAGAGCTAAGCGCACATAAGTACCACTCC
ATXN3	ATXN3_-_92572863.23-P1P2	GGACAGCTCCCCACCGAACG	TGTTTGACAATCTCGGGCCCACCTTGTTGGGACAGCTCCCCACCGAACGGTTTAAGAGCTAAGCGCACATAAGTACCACTCC
ATXN3	ATXN3_-_92572475.23-P1P2	GGCCAGGATTAGGGTAGGAG	TGTTTGACAATCTCGGGCCCACCTTGTTGGGCCAGGATTAGGGTAGGAGGTTTAAGAGCTAAGCGCACATAAGTACCACTCC
ATXN3	ATXN3_-_92572804.23-P1P2	GCCCCACCCAGCCCTCCGAG	TGTTTGACAATCTCGGGCCCACCTTGTTGGCCCCACCCAGCCCTCCGAGGTTTAAGAGCTAAGCGCACATAAGTACCACTCC
ATXN3	ATXN3_-_92572518.23-P1P2	GTGACTCTAGCTAGACCCTA	TGTTTGACAATCTCGGGCCCACCTTGTTGGTGACTCTAGCTAGACCCTAGTTTAAGAGCTAAGCGCACATAAGTACCACTCC
AUTS2	AUTS2_+_69063482.23-P1P2	GTGCACGGCGTGTCCCCGGG	TGTTTGACAATCTCGGGCCCACCTTGTTGGTGCACGGCGTGTCCCCGGGGTTTAAGAGCTAAGCGCACATAAGTACCACTCC
AUTS2	AUTS2_+_69063846.23-P1P2	GTGCTGCTGGAGCAGTTGTG	TGTTTGACAATCTCGGGCCCACCTTGTTGGTGCTGCTGGAGCAGTTGTGGTTTAAGAGCTAAGCGCACATAAGTACCACTCC
AUTS2	AUTS2_-_69063511.23-P1P2	GGGACACGCCGTGCACCCTC	TGTTTGACAATCTCGGGCCCACCTTGTTGGGGACACGCCGTGCACCCTCGTTTAAGAGCTAAGCGCACATAAGTACCACTCC
AUTS2	AUTS2_+_69063642.23-P1P2	GTCTCCAGCGGGAGAGACAC	TGTTTGACAATCTCGGGCCCACCTTGTTGGTCTCCAGCGGGAGAGACACGTTTAAGAGCTAAGCGCACATAAGTACCACTCC
AUTS2	AUTS2_+_69063903.23-P1P2	GGAGAGGGCGAAACTGCGAG	TGTTTGACAATCTCGGGCCCACCTTGTTGGGAGAGGGCGAAACTGCGAGGTTTAAGAGCTAAGCGCACATAAGTACCACTCC
B4GALT5	B4GALT5_-_48330046.23-P1P2	GGCCGGGGCCCCTTAGGGAG	TGTTTGACAATCTCGGGCCCACCTTGTTGGGCCGGGGCCCCTTAGGGAGGTTTAAGAGCTAAGCGCACATAAGTACCACTCC
B4GALT5	B4GALT5_-_48329925.23-P1P2	GGGCGCGGGAGAGGGATCCC	TGTTTGACAATCTCGGGCCCACCTTGTTGGGGCGCGGGAGAGGGATCCCGTTTAAGAGCTAAGCGCACATAAGTACCACTCC
B4GALT5	B4GALT5_+_48329986.23-P1P2	GCCTGGTCCTCCGAAGACTC	TGTTTGACAATCTCGGGCCCACCTTGTTGGCCTGGTCCTCCGAAGACTCGTTTAAGAGCTAAGCGCACATAAGTACCACTCC
B4GALT5	B4GALT5_-_48330421.23-P1P2	GCGGGCCGGGCCACATGAAG	TGTTTGACAATCTCGGGCCCACCTTGTTGGCGGGCCGGGCCACATGAAGGTTTAAGAGCTAAGCGCACATAAGTACCACTCC
B4GALT5	B4GALT5_+_48330390.23-P1P2	GTGGCCCGGCCCGCGACGGC	TGTTTGACAATCTCGGGCCCACCTTGTTGGTGGCCCGGCCCGCGACGGCGTTTAAGAGCTAAGCGCACATAAGTACCACTCC
B4GALT6	B4GALT6_+_29264481.23-P1P2	GGGACCCCGCTGCAGTCTCG	TGTTTGACAATCTCGGGCCCACCTTGTTGGGGACCCCGCTGCAGTCTCGGTTTAAGAGCTAAGCGCACATAAGTACCACTCC
B4GALT6	B4GALT6_+_29264114.23-P1P2	GGACGTGTCAAACTGCTTCA	TGTTTGACAATCTCGGGCCCACCTTGTTGGGACGTGTCAAACTGCTTCAGTTTAAGAGCTAAGCGCACATAAGTACCACTCC
B4GALT6	B4GALT6_-_29264499.23-P1P2	GGAACCCCGAGACTGCAGCG	TGTTTGACAATCTCGGGCCCACCTTGTTGGGAACCCCGAGACTGCAGCGGTTTAAGAGCTAAGCGCACATAAGTACCACTCC
B4GALT6	B4GALT6_-_29264320.23-P1P2	GGTACAGACAGGACGAAGAG	TGTTTGACAATCTCGGGCCCACCTTGTTGGGTACAGACAGGACGAAGAGGTTTAAGAGCTAAGCGCACATAAGTACCACTCC
B4GALT6	B4GALT6_-_29264247.23-P1P2	GCTGGCTGTGGTGTGACCAG	TGTTTGACAATCTCGGGCCCACCTTGTTGGCTGGCTGTGGTGTGACCAGGTTTAAGAGCTAAGCGCACATAAGTACCACTCC
BACE1	BACE1_+_117186910.23-P1P2	GGCCGCGAGCTGGATTATGG	TGTTTGACAATCTCGGGCCCACCTTGTTGGGCCGCGAGCTGGATTATGGGTTTAAGAGCTAAGCGCACATAAGTACCACTCC
BACE1	BACE1_+_117186573.23-P1P2	GCAGCACCACCCAGACTTGG	TGTTTGACAATCTCGGGCCCACCTTGTTGGCAGCACCACCCAGACTTGGGTTTAAGAGCTAAGCGCACATAAGTACCACTCC
BACE1	BACE1_-_117186976.23-P1P2	GGAGGCGGAAAGACTTGTGG	TGTTTGACAATCTCGGGCCCACCTTGTTGGGAGGCGGAAAGACTTGTGGGTTTAAGAGCTAAGCGCACATAAGTACCACTCC
BACE1	BACE1_+_117186913.23-P1P2	GCGAGCCGCGAGCTGGATTA	TGTTTGACAATCTCGGGCCCACCTTGTTGGCGAGCCGCGAGCTGGATTAGTTTAAGAGCTAAGCGCACATAAGTACCACTCC
BACE1	BACE1_-_117186930.23-P1P2	GGCCACCATAATCCAGCTCG	TGTTTGACAATCTCGGGCCCACCTTGTTGGGCCACCATAATCCAGCTCGGTTTAAGAGCTAAGCGCACATAAGTACCACTCC
BAD	BAD_+_64052108.23-P1P2	GGGTCAGGGGCCTCGAGATC	TGTTTGACAATCTCGGGCCCACCTTGTTGGGGTCAGGGGCCTCGAGATCGTTTAAGAGCTAAGCGCACATAAGTACCACTCC
BAD	BAD_+_64052144.23-P1P2	GCGGAGCCCGGGGTGCTGGA	TGTTTGACAATCTCGGGCCCACCTTGTTGGCGGAGCCCGGGGTGCTGGAGTTTAAGAGCTAAGCGCACATAAGTACCACTCC
BAD	BAD_+_64052075.23-P1P2	GACCTGTGCGCCGTCACCAC	TGTTTGACAATCTCGGGCCCACCTTGTTGGACCTGTGCGCCGTCACCACGTTTAAGAGCTAAGCGCACATAAGTACCACTCC
BAD	BAD_+_64051936.23-P1P2	GGGCCTGGGGGCGCTACGGT	TGTTTGACAATCTCGGGCCCACCTTGTTGGGGCCTGGGGGCGCTACGGTGTTTAAGAGCTAAGCGCACATAAGTACCACTCC
BAD	BAD_+_64052039.23-P1P2	GGGTCCACCGGGGTTCTGAG	TGTTTGACAATCTCGGGCCCACCTTGTTGGGGTCCACCGGGGTTCTGAGGTTTAAGAGCTAAGCGCACATAAGTACCACTCC
BAG6	BAG6_+_31620401.23-P1P2	GACGGTCCCCCGGGCGACAG	TGTTTGACAATCTCGGGCCCACCTTGTTGGACGGTCCCCCGGGCGACAGGTTTAAGAGCTAAGCGCACATAAGTACCACTCC
BAG6	BAG6_+_31620398.23-P1P2	GGTCCCCCGGGCGACAGCGG	TGTTTGACAATCTCGGGCCCACCTTGTTGGGTCCCCCGGGCGACAGCGGGTTTAAGAGCTAAGCGCACATAAGTACCACTCC
BAG6	BAG6_+_31619965.23-P1P2	GTGAGTTAGGAGGGTTCGAT	TGTTTGACAATCTCGGGCCCACCTTGTTGGTGAGTTAGGAGGGTTCGATGTTTAAGAGCTAAGCGCACATAAGTACCACTCC
BAG6	BAG6_+_31620410.23-P1P2	GAGGCGTAGTACGGTCCCCC	TGTTTGACAATCTCGGGCCCACCTTGTTGGAGGCGTAGTACGGTCCCCCGTTTAAGAGCTAAGCGCACATAAGTACCACTCC
BAG6	BAG6_-_31619771.23-P1P2	GGAGCTGGAGGACGAGAGGT	TGTTTGACAATCTCGGGCCCACCTTGTTGGGAGCTGGAGGACGAGAGGTGTTTAAGAGCTAAGCGCACATAAGTACCACTCC
BAX	BAX_+_49458332.23-P1P2	GGGCTGGCAGCGCCCGATCC	TGTTTGACAATCTCGGGCCCACCTTGTTGGGGCTGGCAGCGCCCGATCCGTTTAAGAGCTAAGCGCACATAAGTACCACTCC
BAX	BAX_-_49458323.23-P1P2	GGCGATCTCCAAGCACTGAG	TGTTTGACAATCTCGGGCCCACCTTGTTGGGCGATCTCCAAGCACTGAGGTTTAAGAGCTAAGCGCACATAAGTACCACTCC
BAX	BAX_+_49458268.23-P1P2	GCGGTAGGAAGGATCCCGGA	TGTTTGACAATCTCGGGCCCACCTTGTTGGCGGTAGGAAGGATCCCGGAGTTTAAGAGCTAAGCGCACATAAGTACCACTCC
BAX	BAX_-_49458192.23-P1P2	GCGGGAGCGGCGGTGATGGA	TGTTTGACAATCTCGGGCCCACCTTGTTGGCGGGAGCGGCGGTGATGGAGTTTAAGAGCTAAGCGCACATAAGTACCACTCC
BAX	BAX_+_49458505.23-P1P2	GCCCCTCCCACCAGTGCCAG	TGTTTGACAATCTCGGGCCCACCTTGTTGGCCCCTCCCACCAGTGCCAGGTTTAAGAGCTAAGCGCACATAAGTACCACTCC
BCAP31	BCAP31_-_152989425.23-P1P2	GAGCACCTCAAGGCCCCATA	TGTTTGACAATCTCGGGCCCACCTTGTTGGAGCACCTCAAGGCCCCATAGTTTAAGAGCTAAGCGCACATAAGTACCACTCC
BCAP31	BCAP31_+_152989464.23-P1P2	GGCCCGCGAGGGCTACTGTA	TGTTTGACAATCTCGGGCCCACCTTGTTGGGCCCGCGAGGGCTACTGTAGTTTAAGAGCTAAGCGCACATAAGTACCACTCC
BCAP31	BCAP31_-_152989390.23-P1P2	GGATTCGGGACCAAGCGCAA	TGTTTGACAATCTCGGGCCCACCTTGTTGGGATTCGGGACCAAGCGCAAGTTTAAGAGCTAAGCGCACATAAGTACCACTCC
BCAP31	BCAP31_+_152989795.23-P1P2	GGGGCCTGCACGTTGACTGT	TGTTTGACAATCTCGGGCCCACCTTGTTGGGGGCCTGCACGTTGACTGTGTTTAAGAGCTAAGCGCACATAAGTACCACTCC
BCAP31	BCAP31_-_152989365.23-P1P2	GCGCAAGAGCGACTCCTAGA	TGTTTGACAATCTCGGGCCCACCTTGTTGGCGCAAGAGCGACTCCTAGAGTTTAAGAGCTAAGCGCACATAAGTACCACTCC
BCHE	BCHE_+_165554826.23-P1P2	GTAAAGGACCATAGCACGTG	TGTTTGACAATCTCGGGCCCACCTTGTTGGTAAAGGACCATAGCACGTGGTTTAAGAGCTAAGCGCACATAAGTACCACTCC
BCHE	BCHE_-_165555002.23-P1P2	GGTTCCCCACAGAGCACCAA	TGTTTGACAATCTCGGGCCCACCTTGTTGGGTTCCCCACAGAGCACCAAGTTTAAGAGCTAAGCGCACATAAGTACCACTCC
BCHE	BCHE_-_165555123.23-P1P2	GCGATTCTCTGCAACAAAGA	TGTTTGACAATCTCGGGCCCACCTTGTTGGCGATTCTCTGCAACAAAGAGTTTAAGAGCTAAGCGCACATAAGTACCACTCC
BCHE	BCHE_-_165555172.23-P1P2	GTAATACTTCGGGGAAATGC	TGTTTGACAATCTCGGGCCCACCTTGTTGGTAATACTTCGGGGAAATGCGTTTAAGAGCTAAGCGCACATAAGTACCACTCC
BCHE	BCHE_+_165554936.23-P1P2	GACAGAGGAAGTGAGCCAGC	TGTTTGACAATCTCGGGCCCACCTTGTTGGACAGAGGAAGTGAGCCAGCGTTTAAGAGCTAAGCGCACATAAGTACCACTCC
BCL11A	BCL11A_-_60780410.23-P1P2	GGCTTGCGGCGAGACATGGT	TGTTTGACAATCTCGGGCCCACCTTGTTGGGCTTGCGGCGAGACATGGTGTTTAAGAGCTAAGCGCACATAAGTACCACTCC
BCL11A	BCL11A_-_60780497.23-P1P2	GGAGAGCCGGGTTAGAAAGA	TGTTTGACAATCTCGGGCCCACCTTGTTGGGAGAGCCGGGTTAGAAAGAGTTTAAGAGCTAAGCGCACATAAGTACCACTCC
BCL11A	BCL11A_-_60780590.23-P1P2	GCGCAGGGAAGATGAATTGT	TGTTTGACAATCTCGGGCCCACCTTGTTGGCGCAGGGAAGATGAATTGTGTTTAAGAGCTAAGCGCACATAAGTACCACTCC
BCL11A	BCL11A_-_60780603.23-P1P2	GAATTGTGGGAGAGCCGTCA	TGTTTGACAATCTCGGGCCCACCTTGTTGGAATTGTGGGAGAGCCGTCAGTTTAAGAGCTAAGCGCACATAAGTACCACTCC
BCL11A	BCL11A_-_60780738.23-P1P2	GTGAGCTGCAAGTTCAAGTG	TGTTTGACAATCTCGGGCCCACCTTGTTGGTGAGCTGCAAGTTCAAGTGGTTTAAGAGCTAAGCGCACATAAGTACCACTCC
BCL11B	BCL11B_-_99737696.23-P1P2	GCCTCCTCCTCTGCCCGGGT	TGTTTGACAATCTCGGGCCCACCTTGTTGGCCTCCTCCTCTGCCCGGGTGTTTAAGAGCTAAGCGCACATAAGTACCACTCC
BCL11B	BCL11B_+_99737681.23-P1P2	GAAAACACCAACCCGGGCAG	TGTTTGACAATCTCGGGCCCACCTTGTTGGAAAACACCAACCCGGGCAGGTTTAAGAGCTAAGCGCACATAAGTACCACTCC
BCL11B	BCL11B_+_99737879.23-P1P2	GAAAGAAACCAGCCAGTCCG	TGTTTGACAATCTCGGGCCCACCTTGTTGGAAAGAAACCAGCCAGTCCGGTTTAAGAGCTAAGCGCACATAAGTACCACTCC
BCL11B	BCL11B_-_99738038.23-P1P2	GCTTTCTTTCAGGGTCTGGT	TGTTTGACAATCTCGGGCCCACCTTGTTGGCTTTCTTTCAGGGTCTGGTGTTTAAGAGCTAAGCGCACATAAGTACCACTCC
BCL11B	BCL11B_+_99738010.23-P1P2	GGACCCTGAAAGAAAGTGTC	TGTTTGACAATCTCGGGCCCACCTTGTTGGGACCCTGAAAGAAAGTGTCGTTTAAGAGCTAAGCGCACATAAGTACCACTCC
BCL2L1	BCL2L1_+_30310660.23-P1	GGAGCGGCCGCCCTCGATCC	TGTTTGACAATCTCGGGCCCACCTTGTTGGGAGCGGCCGCCCTCGATCCGTTTAAGAGCTAAGCGCACATAAGTACCACTCC
BCL2L1	BCL2L1_-_30310610.23-P1	GGGAGCCCAGAAGGCGACAC	TGTTTGACAATCTCGGGCCCACCTTGTTGGGGAGCCCAGAAGGCGACACGTTTAAGAGCTAAGCGCACATAAGTACCACTCC
BCL2L1	BCL2L1_+_30310648.23-P1	GTCGATCCGGGCGATGGAGG	TGTTTGACAATCTCGGGCCCACCTTGTTGGTCGATCCGGGCGATGGAGGGTTTAAGAGCTAAGCGCACATAAGTACCACTCC
BCL2L1	BCL2L1_+_30310651.23-P1	GCCCTCGATCCGGGCGATGG	TGTTTGACAATCTCGGGCCCACCTTGTTGGCCCTCGATCCGGGCGATGGGTTTAAGAGCTAAGCGCACATAAGTACCACTCC
BCL2L1	BCL2L1_+_30310634.23-P1	GGGAGGAGGAAGCAAGCGAG	TGTTTGACAATCTCGGGCCCACCTTGTTGGGGAGGAGGAAGCAAGCGAGGTTTAAGAGCTAAGCGCACATAAGTACCACTCC
BCL2L1	BCL2L1_-_30311731.23-P2	GGTTTCCCCTGAAGAGACAG	TGTTTGACAATCTCGGGCCCACCTTGTTGGGTTTCCCCTGAAGAGACAGGTTTAAGAGCTAAGCGCACATAAGTACCACTCC
BCL2L1	BCL2L1_-_30311293.23-P2	GCCTCTCCGGAGCCCAGGGT	TGTTTGACAATCTCGGGCCCACCTTGTTGGCCTCTCCGGAGCCCAGGGTGTTTAAGAGCTAAGCGCACATAAGTACCACTCC
BCL2L1	BCL2L1_+_30311683.23-P2	GCCGGCTTGTTCGGGAGAGA	TGTTTGACAATCTCGGGCCCACCTTGTTGGCCGGCTTGTTCGGGAGAGAGTTTAAGAGCTAAGCGCACATAAGTACCACTCC
BCL2L1	BCL2L1_-_30311524.23-P2	GCGGCTGTCACGCACAGGGG	TGTTTGACAATCTCGGGCCCACCTTGTTGGCGGCTGTCACGCACAGGGGGTTTAAGAGCTAAGCGCACATAAGTACCACTCC
BCL2L1	BCL2L1_-_30311669.23-P2	GACCTGGCTGCCGGCCTACC	TGTTTGACAATCTCGGGCCCACCTTGTTGGACCTGGCTGCCGGCCTACCGTTTAAGAGCTAAGCGCACATAAGTACCACTCC
BCL2	BCL2_+_60987148.23-P1P2	GGCCGCCGCGCAGGACCAGG	TGTTTGACAATCTCGGGCCCACCTTGTTGGGCCGCCGCGCAGGACCAGGGTTTAAGAGCTAAGCGCACATAAGTACCACTCC
BCL2	BCL2_+_60987184.23-P1P2	GGCGCGGCGGGAGCTCCGGG	TGTTTGACAATCTCGGGCCCACCTTGTTGGGCGCGGCGGGAGCTCCGGGGTTTAAGAGCTAAGCGCACATAAGTACCACTCC
BCL2	BCL2_-_60986934.23-P1P2	GAAAGCTGCTGGATAAATGA	TGTTTGACAATCTCGGGCCCACCTTGTTGGAAAGCTGCTGGATAAATGAGTTTAAGAGCTAAGCGCACATAAGTACCACTCC
BCL2	BCL2_-_60987168.23-P1P2	GTCCTCCTGGTCCTGCGCGG	TGTTTGACAATCTCGGGCCCACCTTGTTGGTCCTCCTGGTCCTGCGCGGGTTTAAGAGCTAAGCGCACATAAGTACCACTCC
BCL2	BCL2_+_60987122.23-P1P2	GGAAAGGGTGCGCAGCCCGG	TGTTTGACAATCTCGGGCCCACCTTGTTGGGAAAGGGTGCGCAGCCCGGGTTTAAGAGCTAAGCGCACATAAGTACCACTCC
BCR	BCR_-_23522662.23-P1P2	GGGCTCCGTCATCCGCGCCG	TGTTTGACAATCTCGGGCCCACCTTGTTGGGGCTCCGTCATCCGCGCCGGTTTAAGAGCTAAGCGCACATAAGTACCACTCC
BCR	BCR_+_23522602.23-P1P2	GGGGCCGCGCCGTGGGCACA	TGTTTGACAATCTCGGGCCCACCTTGTTGGGGGCCGCGCCGTGGGCACAGTTTAAGAGCTAAGCGCACATAAGTACCACTCC
BCR	BCR_-_23523163.23-P1P2	GGCGCCATGGTGGACCCGGT	TGTTTGACAATCTCGGGCCCACCTTGTTGGGCGCCATGGTGGACCCGGTGTTTAAGAGCTAAGCGCACATAAGTACCACTCC
BCR	BCR_+_23523092.23-P1P2	GCGCGCGGGGCCCGTCTCAG	TGTTTGACAATCTCGGGCCCACCTTGTTGGCGCGCGGGGCCCGTCTCAGGTTTAAGAGCTAAGCGCACATAAGTACCACTCC
BCR	BCR_+_23523145.23-P1P2	GAAGCCCACCGGGTCCACCA	TGTTTGACAATCTCGGGCCCACCTTGTTGGAAGCCCACCGGGTCCACCAGTTTAAGAGCTAAGCGCACATAAGTACCACTCC
BDNF	BDNF_-_27721761.23-P1P2	GCGGCGGCGGAGTCACATCG	TGTTTGACAATCTCGGGCCCACCTTGTTGGCGGCGGCGGAGTCACATCGGTTTAAGAGCTAAGCGCACATAAGTACCACTCC
BDNF	BDNF_-_27721594.23-P1P2	GATCGTCCCTTCTACCGGAG	TGTTTGACAATCTCGGGCCCACCTTGTTGGATCGTCCCTTCTACCGGAGGTTTAAGAGCTAAGCGCACATAAGTACCACTCC
BDNF	BDNF_-_27721946.23-P1P2	GGGTGCGCGGGACAGCGAGC	TGTTTGACAATCTCGGGCCCACCTTGTTGGGGTGCGCGGGACAGCGAGCGTTTAAGAGCTAAGCGCACATAAGTACCACTCC
BDNF	BDNF_+_27721764.23-P1P2	GTGGGCGCTGGAGCCAGAAT	TGTTTGACAATCTCGGGCCCACCTTGTTGGTGGGCGCTGGAGCCAGAATGTTTAAGAGCTAAGCGCACATAAGTACCACTCC
BDNF	BDNF_-_27721924.23-P1P2	GCCGGGAGCCCGAGGCGCTA	TGTTTGACAATCTCGGGCCCACCTTGTTGGCCGGGAGCCCGAGGCGCTAGTTTAAGAGCTAAGCGCACATAAGTACCACTCC
BHLHB9	BHLHB9_-_101975728.23-P1P2	GGCTCCGCAGAGCAGAACGT	TGTTTGACAATCTCGGGCCCACCTTGTTGGGCTCCGCAGAGCAGAACGTGTTTAAGAGCTAAGCGCACATAAGTACCACTCC
BHLHB9	BHLHB9_+_101976025.23-P1P2	GGAGGGAGCAGGCGGATCTG	TGTTTGACAATCTCGGGCCCACCTTGTTGGGAGGGAGCAGGCGGATCTGGTTTAAGAGCTAAGCGCACATAAGTACCACTCC
BHLHB9	BHLHB9_-_101975658.23-P1P2	GCTGCATTAGGCCTGCCGAG	TGTTTGACAATCTCGGGCCCACCTTGTTGGCTGCATTAGGCCTGCCGAGGTTTAAGAGCTAAGCGCACATAAGTACCACTCC
BHLHB9	BHLHB9_-_101975731.23-P1P2	GCCGCAGAGCAGAACGTGGG	TGTTTGACAATCTCGGGCCCACCTTGTTGGCCGCAGAGCAGAACGTGGGGTTTAAGAGCTAAGCGCACATAAGTACCACTCC
BHLHB9	BHLHB9_+_101976061.23-P1P2	GCCTTGGGATGAGGGGTCAA	TGTTTGACAATCTCGGGCCCACCTTGTTGGCCTTGGGATGAGGGGTCAAGTTTAAGAGCTAAGCGCACATAAGTACCACTCC
BIN1	BIN1_-_127864649.23-P1P2	GCACGCCGCGCACCCGACAG	TGTTTGACAATCTCGGGCCCACCTTGTTGGCACGCCGCGCACCCGACAGGTTTAAGAGCTAAGCGCACATAAGTACCACTCC
BIN1	BIN1_-_127864662.23-P1P2	GCGACAGCGGAGCCAACTGA	TGTTTGACAATCTCGGGCCCACCTTGTTGGCGACAGCGGAGCCAACTGAGTTTAAGAGCTAAGCGCACATAAGTACCACTCC
BIN1	BIN1_-_127864618.23-P1P2	GCCCGGCCGCGCGTCCAGAC	TGTTTGACAATCTCGGGCCCACCTTGTTGGCCCGGCCGCGCGTCCAGACGTTTAAGAGCTAAGCGCACATAAGTACCACTCC
BIN1	BIN1_-_127864665.23-P1P2	GCAGCGGAGCCAACTGACGG	TGTTTGACAATCTCGGGCCCACCTTGTTGGCAGCGGAGCCAACTGACGGGTTTAAGAGCTAAGCGCACATAAGTACCACTCC
BIN1	BIN1_+_127864199.23-P1P2	GACCCGGCCGGGGCAGGACA	TGTTTGACAATCTCGGGCCCACCTTGTTGGACCCGGCCGGGGCAGGACAGTTTAAGAGCTAAGCGCACATAAGTACCACTCC
BLOC1S1	BLOC1S1_+_56109907.23-P1P2	GGGGACAGCATGGTCACGTC	TGTTTGACAATCTCGGGCCCACCTTGTTGGGGGACAGCATGGTCACGTCGTTTAAGAGCTAAGCGCACATAAGTACCACTCC
BLOC1S1	BLOC1S1_+_56110238.23-P1P2	GCAATAGGCAGGGCGCTCCG	TGTTTGACAATCTCGGGCCCACCTTGTTGGCAATAGGCAGGGCGCTCCGGTTTAAGAGCTAAGCGCACATAAGTACCACTCC
BLOC1S1	BLOC1S1_+_56110253.23-P1P2	GAGAGGCTCCCAGGGCCAAT	TGTTTGACAATCTCGGGCCCACCTTGTTGGAGAGGCTCCCAGGGCCAATGTTTAAGAGCTAAGCGCACATAAGTACCACTCC
BLOC1S1	BLOC1S1_-_56110304.23-P1P2	GCGGCGGGAAGGAGCGACTC	TGTTTGACAATCTCGGGCCCACCTTGTTGGCGGCGGGAAGGAGCGACTCGTTTAAGAGCTAAGCGCACATAAGTACCACTCC
BLOC1S1	BLOC1S1_+_56110261.23-P1P2	GCCAGGACGAGAGGCTCCCA	TGTTTGACAATCTCGGGCCCACCTTGTTGGCCAGGACGAGAGGCTCCCAGTTTAAGAGCTAAGCGCACATAAGTACCACTCC
BLOC1S2	BLOC1S2_+_102046412.23-P1P2	GAACAGCGCGGGGTCCGCTA	TGTTTGACAATCTCGGGCCCACCTTGTTGGAACAGCGCGGGGTCCGCTAGTTTAAGAGCTAAGCGCACATAAGTACCACTCC
BLOC1S2	BLOC1S2_-_102046402.23-P1P2	GCGGGTCGCCAGTACGCCCT	TGTTTGACAATCTCGGGCCCACCTTGTTGGCGGGTCGCCAGTACGCCCTGTTTAAGAGCTAAGCGCACATAAGTACCACTCC
BLOC1S2	BLOC1S2_+_102046038.23-P1P2	GAAGGCAAGTGGAGGGATGT	TGTTTGACAATCTCGGGCCCACCTTGTTGGAAGGCAAGTGGAGGGATGTGTTTAAGAGCTAAGCGCACATAAGTACCACTCC
BLOC1S2	BLOC1S2_+_102046396.23-P1P2	GCTATGGCGGCGGCAGCCGA	TGTTTGACAATCTCGGGCCCACCTTGTTGGCTATGGCGGCGGCAGCCGAGTTTAAGAGCTAAGCGCACATAAGTACCACTCC
BLOC1S2	BLOC1S2_-_102046366.23-P1P2	GCATCCATTCCGGGTACCTC	TGTTTGACAATCTCGGGCCCACCTTGTTGGCATCCATTCCGGGTACCTCGTTTAAGAGCTAAGCGCACATAAGTACCACTCC
BLOC1S3	BLOC1S3_-_45682058.23-P1	GCAGCACTCGGGTTAGGAAG	TGTTTGACAATCTCGGGCCCACCTTGTTGGCAGCACTCGGGTTAGGAAGGTTTAAGAGCTAAGCGCACATAAGTACCACTCC
BLOC1S3	BLOC1S3_-_45682047.23-P1	GCGGTGAGAACGCAGCACTC	TGTTTGACAATCTCGGGCCCACCTTGTTGGCGGTGAGAACGCAGCACTCGTTTAAGAGCTAAGCGCACATAAGTACCACTCC
BLOC1S3	BLOC1S3_-_45682094.23-P1	GGAGCGTCAGCTGCCGGGTA	TGTTTGACAATCTCGGGCCCACCTTGTTGGGAGCGTCAGCTGCCGGGTAGTTTAAGAGCTAAGCGCACATAAGTACCACTCC
BLOC1S3	BLOC1S3_+_45682012.23-P1	GTCTCACCGTGGCAGCTGAA	TGTTTGACAATCTCGGGCCCACCTTGTTGGTCTCACCGTGGCAGCTGAAGTTTAAGAGCTAAGCGCACATAAGTACCACTCC
BLOC1S3	BLOC1S3_+_45682085.23-P1	GTAACGCCAAAGACCGTACC	TGTTTGACAATCTCGGGCCCACCTTGTTGGTAACGCCAAAGACCGTACCGTTTAAGAGCTAAGCGCACATAAGTACCACTCC
BLOC1S3	BLOC1S3_+_45683940.23-P2	GCTGGAAGTGGAGCTAGGAT	TGTTTGACAATCTCGGGCCCACCTTGTTGGCTGGAAGTGGAGCTAGGATGTTTAAGAGCTAAGCGCACATAAGTACCACTCC
BLOC1S3	BLOC1S3_-_45683896.23-P2	GCCCACAAGAACCCAGGATG	TGTTTGACAATCTCGGGCCCACCTTGTTGGCCCACAAGAACCCAGGATGGTTTAAGAGCTAAGCGCACATAAGTACCACTCC
BLOC1S3	BLOC1S3_+_45683803.23-P2	GCAGAGCAGAGCCCAGTGTG	TGTTTGACAATCTCGGGCCCACCTTGTTGGCAGAGCAGAGCCCAGTGTGGTTTAAGAGCTAAGCGCACATAAGTACCACTCC
BLOC1S3	BLOC1S3_+_45683973.23-P2	GAAAACAAGGACCCAGCCTA	TGTTTGACAATCTCGGGCCCACCTTGTTGGAAAACAAGGACCCAGCCTAGTTTAAGAGCTAAGCGCACATAAGTACCACTCC
BLOC1S3	BLOC1S3_-_45683984.23-P2	GACTGCCTTCACCCTAGGCT	TGTTTGACAATCTCGGGCCCACCTTGTTGGACTGCCTTCACCCTAGGCTGTTTAAGAGCTAAGCGCACATAAGTACCACTCC
BLOC1S4	BLOC1S4_-_6717829.23-P1P2	GCGTGAACAGACGCCCTCGC	TGTTTGACAATCTCGGGCCCACCTTGTTGGCGTGAACAGACGCCCTCGCGTTTAAGAGCTAAGCGCACATAAGTACCACTCC
BLOC1S4	BLOC1S4_+_6718110.23-P1P2	GCAGCGGCGCGGCGAAGCAG	TGTTTGACAATCTCGGGCCCACCTTGTTGGCAGCGGCGCGGCGAAGCAGGTTTAAGAGCTAAGCGCACATAAGTACCACTCC
BLOC1S4	BLOC1S4_-_6717933.23-P1P2	GTGCGCAGTCGGGTGGTCGC	TGTTTGACAATCTCGGGCCCACCTTGTTGGTGCGCAGTCGGGTGGTCGCGTTTAAGAGCTAAGCGCACATAAGTACCACTCC
BLOC1S4	BLOC1S4_-_6718322.23-P1P2	GCGCGAAGGCCGCCGAGATG	TGTTTGACAATCTCGGGCCCACCTTGTTGGCGCGAAGGCCGCCGAGATGGTTTAAGAGCTAAGCGCACATAAGTACCACTCC
BLOC1S4	BLOC1S4_+_6718309.23-P1P2	GTAGATGCGCCGCATCTCGG	TGTTTGACAATCTCGGGCCCACCTTGTTGGTAGATGCGCCGCATCTCGGGTTTAAGAGCTAAGCGCACATAAGTACCACTCC
BLOC1S5	BLOC1S5_+_8064577.23-P1P2	GGAGGGACAGAGACCCCTGT	TGTTTGACAATCTCGGGCCCACCTTGTTGGGAGGGACAGAGACCCCTGTGTTTAAGAGCTAAGCGCACATAAGTACCACTCC
BLOC1S5	BLOC1S5_+_8064598.23-P1P2	GAACTGGTCGGGATGAGTGG	TGTTTGACAATCTCGGGCCCACCTTGTTGGAACTGGTCGGGATGAGTGGGTTTAAGAGCTAAGCGCACATAAGTACCACTCC
BLOC1S5	BLOC1S5_+_8064601.23-P1P2	GCGGAACTGGTCGGGATGAG	TGTTTGACAATCTCGGGCCCACCTTGTTGGCGGAACTGGTCGGGATGAGGTTTAAGAGCTAAGCGCACATAAGTACCACTCC
BLOC1S5	BLOC1S5_-_8064584.23-P1P2	GGGGCGGCCTCACAACCCAC	TGTTTGACAATCTCGGGCCCACCTTGTTGGGGGCGGCCTCACAACCCACGTTTAAGAGCTAAGCGCACATAAGTACCACTCC
BLOC1S5	BLOC1S5_+_8064623.23-P1P2	GGCGCAGCGTGGCCGCGGGT	TGTTTGACAATCTCGGGCCCACCTTGTTGGGCGCAGCGTGGCCGCGGGTGTTTAAGAGCTAAGCGCACATAAGTACCACTCC
BLOC1S6	BLOC1S6_+_45879600.23-P1P2	GCAGGGAAGAAGCAAACGTG	TGTTTGACAATCTCGGGCCCACCTTGTTGGCAGGGAAGAAGCAAACGTGGTTTAAGAGCTAAGCGCACATAAGTACCACTCC
BLOC1S6	BLOC1S6_+_45879562.23-P1P2	GCGGCACCTAACGACTCCAG	TGTTTGACAATCTCGGGCCCACCTTGTTGGCGGCACCTAACGACTCCAGGTTTAAGAGCTAAGCGCACATAAGTACCACTCC
BLOC1S6	BLOC1S6_-_45879578.23-P1P2	GGCCAGCCGCTGGAGTCGTT	TGTTTGACAATCTCGGGCCCACCTTGTTGGGCCAGCCGCTGGAGTCGTTGTTTAAGAGCTAAGCGCACATAAGTACCACTCC
BLOC1S6	BLOC1S6_-_45879810.23-P1P2	GAACTCCGGAGAAACCCTGG	TGTTTGACAATCTCGGGCCCACCTTGTTGGAACTCCGGAGAAACCCTGGGTTTAAGAGCTAAGCGCACATAAGTACCACTCC
BLOC1S6	BLOC1S6_-_45879637.23-P1P2	GTCCCTGTGTTCCCAGCTGG	TGTTTGACAATCTCGGGCCCACCTTGTTGGTCCCTGTGTTCCCAGCTGGGTTTAAGAGCTAAGCGCACATAAGTACCACTCC
BNIP1	BNIP1_+_172571939.23-P1P2	GTAGGTTGTGAGGTAGTCAG	TGTTTGACAATCTCGGGCCCACCTTGTTGGTAGGTTGTGAGGTAGTCAGGTTTAAGAGCTAAGCGCACATAAGTACCACTCC
BNIP1	BNIP1_-_172571554.23-P1P2	GGCCGGCGTCCCCAACATGG	TGTTTGACAATCTCGGGCCCACCTTGTTGGGCCGGCGTCCCCAACATGGGTTTAAGAGCTAAGCGCACATAAGTACCACTCC
BNIP1	BNIP1_-_172571551.23-P1P2	GGTAGCCGGCGTCCCCAACA	TGTTTGACAATCTCGGGCCCACCTTGTTGGGTAGCCGGCGTCCCCAACAGTTTAAGAGCTAAGCGCACATAAGTACCACTCC
BNIP1	BNIP1_+_172572005.23-P1P2	GGCCTCCCGGACGCTACCAG	TGTTTGACAATCTCGGGCCCACCTTGTTGGGCCTCCCGGACGCTACCAGGTTTAAGAGCTAAGCGCACATAAGTACCACTCC
BNIP1	BNIP1_+_172571957.23-P1P2	GGCCAAGCAGGGTGACAGGT	TGTTTGACAATCTCGGGCCCACCTTGTTGGGCCAAGCAGGGTGACAGGTGTTTAAGAGCTAAGCGCACATAAGTACCACTCC
BNIP2	BNIP2_-_59981496.23-P1P2	GCGCAGCGGTACGGCGTCGG	TGTTTGACAATCTCGGGCCCACCTTGTTGGCGCAGCGGTACGGCGTCGGGTTTAAGAGCTAAGCGCACATAAGTACCACTCC
BNIP2	BNIP2_-_59981473.23-P1P2	GAGACCCCGGCCCAATCCCC	TGTTTGACAATCTCGGGCCCACCTTGTTGGAGACCCCGGCCCAATCCCCGTTTAAGAGCTAAGCGCACATAAGTACCACTCC
BNIP2	BNIP2_-_59981460.23-P1P2	GCGGTCGGCGGTGGAGACCC	TGTTTGACAATCTCGGGCCCACCTTGTTGGCGGTCGGCGGTGGAGACCCGTTTAAGAGCTAAGCGCACATAAGTACCACTCC
BNIP2	BNIP2_-_59981482.23-P1P2	GCCCAATCCCCCGGCCGCAG	TGTTTGACAATCTCGGGCCCACCTTGTTGGCCCAATCCCCCGGCCGCAGGTTTAAGAGCTAAGCGCACATAAGTACCACTCC
BNIP2	BNIP2_-_59981493.23-P1P2	GGGCCGCAGCGGTACGGCGT	TGTTTGACAATCTCGGGCCCACCTTGTTGGGGCCGCAGCGGTACGGCGTGTTTAAGAGCTAAGCGCACATAAGTACCACTCC
BNIP3L	BNIP3L_+_26240600.23-P1P2	GGCAGCAGCAGGACCGTCTC	TGTTTGACAATCTCGGGCCCACCTTGTTGGGCAGCAGCAGGACCGTCTCGTTTAAGAGCTAAGCGCACATAAGTACCACTCC
BNIP3L	BNIP3L_-_26240851.23-P1P2	GGGAGGAGAAGGCAGCTCAT	TGTTTGACAATCTCGGGCCCACCTTGTTGGGGAGGAGAAGGCAGCTCATGTTTAAGAGCTAAGCGCACATAAGTACCACTCC
BNIP3L	BNIP3L_+_26240653.23-P1P2	GGGCGGCGGCTCGACTAGGT	TGTTTGACAATCTCGGGCCCACCTTGTTGGGGCGGCGGCTCGACTAGGTGTTTAAGAGCTAAGCGCACATAAGTACCACTCC
BNIP3L	BNIP3L_+_26241006.23-P1P2	GGGACCACCCCCCGCACCAG	TGTTTGACAATCTCGGGCCCACCTTGTTGGGGACCACCCCCCGCACCAGGTTTAAGAGCTAAGCGCACATAAGTACCACTCC
BNIP3L	BNIP3L_-_26240609.23-P1P2	GGCTGCCTGAGTGCCGGAGA	TGTTTGACAATCTCGGGCCCACCTTGTTGGGCTGCCTGAGTGCCGGAGAGTTTAAGAGCTAAGCGCACATAAGTACCACTCC
BNIP3	BNIP3_-_133794998.23-P1P2	GGCGCGGAGCTGGAGAATCG	TGTTTGACAATCTCGGGCCCACCTTGTTGGGCGCGGAGCTGGAGAATCGGTTTAAGAGCTAAGCGCACATAAGTACCACTCC
BNIP3	BNIP3_-_133795465.23-P1P2	GCCGGCCGGAGGAACTCACA	TGTTTGACAATCTCGGGCCCACCTTGTTGGCCGGCCGGAGGAACTCACAGTTTAAGAGCTAAGCGCACATAAGTACCACTCC
BNIP3	BNIP3_+_133795003.23-P1P2	GGACCCGGGTCGGACCGCAC	TGTTTGACAATCTCGGGCCCACCTTGTTGGGACCCGGGTCGGACCGCACGTTTAAGAGCTAAGCGCACATAAGTACCACTCC
BNIP3	BNIP3_-_133795193.23-P1P2	GCTCCCCGGCAACCTCCCCT	TGTTTGACAATCTCGGGCCCACCTTGTTGGCTCCCCGGCAACCTCCCCTGTTTAAGAGCTAAGCGCACATAAGTACCACTCC
BNIP3	BNIP3_-_133795066.23-P1P2	GTGGCGAGGCCGCGAACCCC	TGTTTGACAATCTCGGGCCCACCTTGTTGGTGGCGAGGCCGCGAACCCCGTTTAAGAGCTAAGCGCACATAAGTACCACTCC
BOK	BOK_+_242498225.23-P1P2	GGGCTTCCCGCGCTCTTGGG	TGTTTGACAATCTCGGGCCCACCTTGTTGGGGCTTCCCGCGCTCTTGGGGTTTAAGAGCTAAGCGCACATAAGTACCACTCC
BOK	BOK_+_242498158.23-P1P2	GGCGACTCCCAGCTGGCGAG	TGTTTGACAATCTCGGGCCCACCTTGTTGGGCGACTCCCAGCTGGCGAGGTTTAAGAGCTAAGCGCACATAAGTACCACTCC
BOK	BOK_+_242498153.23-P1P2	GTCCCAGCTGGCGAGAGGCT	TGTTTGACAATCTCGGGCCCACCTTGTTGGTCCCAGCTGGCGAGAGGCTGTTTAAGAGCTAAGCGCACATAAGTACCACTCC
BOK	BOK_-_242498347.23-P1P2	GGAAGGGTCGAGGTCGTCGT	TGTTTGACAATCTCGGGCCCACCTTGTTGGGAAGGGTCGAGGTCGTCGTGTTTAAGAGCTAAGCGCACATAAGTACCACTCC
BOK	BOK_+_242498165.23-P1P2	GGCAGCGCGCGACTCCCAGC	TGTTTGACAATCTCGGGCCCACCTTGTTGGGCAGCGCGCGACTCCCAGCGTTTAAGAGCTAAGCGCACATAAGTACCACTCC
BPHL	BPHL_-_3118980.23-P1P2	GACGCGACCTGTGACCATGG	TGTTTGACAATCTCGGGCCCACCTTGTTGGACGCGACCTGTGACCATGGGTTTAAGAGCTAAGCGCACATAAGTACCACTCC
BPHL	BPHL_-_3118993.23-P1P2	GCCATGGTGGCTGTGCTGGG	TGTTTGACAATCTCGGGCCCACCTTGTTGGCCATGGTGGCTGTGCTGGGGTTTAAGAGCTAAGCGCACATAAGTACCACTCC
BPHL	BPHL_+_3118994.23-P1P2	GCCGCAGGCGCAACACGCCC	TGTTTGACAATCTCGGGCCCACCTTGTTGGCCGCAGGCGCAACACGCCCGTTTAAGAGCTAAGCGCACATAAGTACCACTCC
BPHL	BPHL_+_3118965.23-P1P2	GGCACAGCCACCATGGTCAC	TGTTTGACAATCTCGGGCCCACCTTGTTGGGCACAGCCACCATGGTCACGTTTAAGAGCTAAGCGCACATAAGTACCACTCC
BPHL	BPHL_+_3119347.23-P1P2	GTCTGGTCTGCACACTGAAG	TGTTTGACAATCTCGGGCCCACCTTGTTGGTCTGGTCTGCACACTGAAGGTTTAAGAGCTAAGCGCACATAAGTACCACTCC
BRAF	BRAF_-_140624520.23-P1P2	GCCATCTTATAACCGAGAGC	TGTTTGACAATCTCGGGCCCACCTTGTTGGCCATCTTATAACCGAGAGCGTTTAAGAGCTAAGCGCACATAAGTACCACTCC
BRAF	BRAF_-_140624678.23-P1P2	GAGGGCGCCTGGGCCACCTC	TGTTTGACAATCTCGGGCCCACCTTGTTGGAGGGCGCCTGGGCCACCTCGTTTAAGAGCTAAGCGCACATAAGTACCACTCC
BRAF	BRAF_+_140624087.23-P1P2	GGCGGGAGGCTATCAATAGG	TGTTTGACAATCTCGGGCCCACCTTGTTGGGCGGGAGGCTATCAATAGGGTTTAAGAGCTAAGCGCACATAAGTACCACTCC
BRAF	BRAF_-_140624725.23-P1P2	GCCGAGCCTGAGGGGATTGG	TGTTTGACAATCTCGGGCCCACCTTGTTGGCCGAGCCTGAGGGGATTGGGTTTAAGAGCTAAGCGCACATAAGTACCACTCC
BRAF	BRAF_-_140624717.23-P1P2	GGGGCGCAGCCGAGCCTGAG	TGTTTGACAATCTCGGGCCCACCTTGTTGGGGGCGCAGCCGAGCCTGAGGTTTAAGAGCTAAGCGCACATAAGTACCACTCC
BSN	BSN_+_49592365.23-P1P2	GTCCGGCAGGGTTCAGAGTG	TGTTTGACAATCTCGGGCCCACCTTGTTGGTCCGGCAGGGTTCAGAGTGGTTTAAGAGCTAAGCGCACATAAGTACCACTCC
BSN	BSN_+_49591957.23-P1P2	GCGGGCGGTGCTCACACTCT	TGTTTGACAATCTCGGGCCCACCTTGTTGGCGGGCGGTGCTCACACTCTGTTTAAGAGCTAAGCGCACATAAGTACCACTCC
BSN	BSN_-_49592554.23-P1P2	GGGGCCTGACTGCTCAGGAG	TGTTTGACAATCTCGGGCCCACCTTGTTGGGGGCCTGACTGCTCAGGAGGTTTAAGAGCTAAGCGCACATAAGTACCACTCC
BSN	BSN_+_49592319.23-P1P2	GCACTAGATCGCGGGATCCT	TGTTTGACAATCTCGGGCCCACCTTGTTGGCACTAGATCGCGGGATCCTGTTTAAGAGCTAAGCGCACATAAGTACCACTCC
BSN	BSN_+_49592328.23-P1P2	GCGCTGTCCACACTAGATCG	TGTTTGACAATCTCGGGCCCACCTTGTTGGCGCTGTCCACACTAGATCGGTTTAAGAGCTAAGCGCACATAAGTACCACTCC
BTBD9	BTBD9_+_38607525.23-P1P2	GTGGGGCCTGGCCGCACCTG	TGTTTGACAATCTCGGGCCCACCTTGTTGGTGGGGCCTGGCCGCACCTGGTTTAAGAGCTAAGCGCACATAAGTACCACTCC
BTBD9	BTBD9_-_38607281.23-P1P2	GCGAGACTGCTAGGGAACCT	TGTTTGACAATCTCGGGCCCACCTTGTTGGCGAGACTGCTAGGGAACCTGTTTAAGAGCTAAGCGCACATAAGTACCACTCC
BTBD9	BTBD9_+_38607285.23-P1P2	GAGAGAGGAGTTCGAATCAG	TGTTTGACAATCTCGGGCCCACCTTGTTGGAGAGAGGAGTTCGAATCAGGTTTAAGAGCTAAGCGCACATAAGTACCACTCC
BTBD9	BTBD9_+_38607352.23-P1P2	GCAGTCCACGAAGGTGTAGT	TGTTTGACAATCTCGGGCCCACCTTGTTGGCAGTCCACGAAGGTGTAGTGTTTAAGAGCTAAGCGCACATAAGTACCACTCC
BTBD9	BTBD9_+_38607692.23-P1P2	GACGCGCGCCGCAGCAGCCG	TGTTTGACAATCTCGGGCCCACCTTGTTGGACGCGCGCCGCAGCAGCCGGTTTAAGAGCTAAGCGCACATAAGTACCACTCC
C2CD4C	C2CD4C_+_408809.23-P1P2	GCCAGGGAGGAGCCACAGGT	TGTTTGACAATCTCGGGCCCACCTTGTTGGCCAGGGAGGAGCCACAGGTGTTTAAGAGCTAAGCGCACATAAGTACCACTCC
C2CD4C	C2CD4C_-_409114.23-P1P2	GCGCGGCCGGAGCTTCGATG	TGTTTGACAATCTCGGGCCCACCTTGTTGGCGCGGCCGGAGCTTCGATGGTTTAAGAGCTAAGCGCACATAAGTACCACTCC
C2CD4C	C2CD4C_-_408751.23-P1P2	GGTTCCGCGCTCAGTCCCAG	TGTTTGACAATCTCGGGCCCACCTTGTTGGGTTCCGCGCTCAGTCCCAGGTTTAAGAGCTAAGCGCACATAAGTACCACTCC
C2CD4C	C2CD4C_-_409118.23-P1P2	GGCCGGAGCTTCGATGCGGG	TGTTTGACAATCTCGGGCCCACCTTGTTGGGCCGGAGCTTCGATGCGGGGTTTAAGAGCTAAGCGCACATAAGTACCACTCC
C2CD4C	C2CD4C_+_409188.23-P1P2	GCGTACTCGGAGGAATACGG	TGTTTGACAATCTCGGGCCCACCTTGTTGGCGTACTCGGAGGAATACGGGTTTAAGAGCTAAGCGCACATAAGTACCACTCC
C2CD5	C2CD5_+_22697098.23-P1P2	GTCTGCAGGAGCCCAAGAAG	TGTTTGACAATCTCGGGCCCACCTTGTTGGTCTGCAGGAGCCCAAGAAGGTTTAAGAGCTAAGCGCACATAAGTACCACTCC
C2CD5	C2CD5_+_22697075.23-P1P2	GCGAAACCGAGACCATGCCA	TGTTTGACAATCTCGGGCCCACCTTGTTGGCGAAACCGAGACCATGCCAGTTTAAGAGCTAAGCGCACATAAGTACCACTCC
C2CD5	C2CD5_-_22696879.23-P1P2	GTGGGAGAGCTGGACAACCA	TGTTTGACAATCTCGGGCCCACCTTGTTGGTGGGAGAGCTGGACAACCAGTTTAAGAGCTAAGCGCACATAAGTACCACTCC
C2CD5	C2CD5_-_22697109.23-P1P2	GTCGGTTTCGGCCTCTTCTT	TGTTTGACAATCTCGGGCCCACCTTGTTGGTCGGTTTCGGCCTCTTCTTGTTTAAGAGCTAAGCGCACATAAGTACCACTCC
C2CD5	C2CD5_-_22696950.23-P1P2	GGGTGGGTAGATCCTTCACA	TGTTTGACAATCTCGGGCCCACCTTGTTGGGGTGGGTAGATCCTTCACAGTTTAAGAGCTAAGCGCACATAAGTACCACTCC
CACFD1	CACFD1_-_136325183.23-P1P2	GTGTGAGCTGCGCCTGACGG	TGTTTGACAATCTCGGGCCCACCTTGTTGGTGTGAGCTGCGCCTGACGGGTTTAAGAGCTAAGCGCACATAAGTACCACTCC
CACFD1	CACFD1_+_136325173.23-P1P2	GTGCTCATGGTGCCACCGTC	TGTTTGACAATCTCGGGCCCACCTTGTTGGTGCTCATGGTGCCACCGTCGTTTAAGAGCTAAGCGCACATAAGTACCACTCC
CACFD1	CACFD1_-_136325160.23-P1P2	GGCTACCGAGCCCTTTGTGA	TGTTTGACAATCTCGGGCCCACCTTGTTGGGCTACCGAGCCCTTTGTGAGTTTAAGAGCTAAGCGCACATAAGTACCACTCC
CACFD1	CACFD1_+_136325149.23-P1P2	GCAGCTCACAGCCCTCACAA	TGTTTGACAATCTCGGGCCCACCTTGTTGGCAGCTCACAGCCCTCACAAGTTTAAGAGCTAAGCGCACATAAGTACCACTCC
CACFD1	CACFD1_-_136325583.23-P1P2	GGGAGGGACCAGAAACCCCA	TGTTTGACAATCTCGGGCCCACCTTGTTGGGGAGGGACCAGAAACCCCAGTTTAAGAGCTAAGCGCACATAAGTACCACTCC
CACNA1A	CACNA1A_+_13617110.23-P1P2	GCCGGCAGCCTCAGCATCAG	TGTTTGACAATCTCGGGCCCACCTTGTTGGCCGGCAGCCTCAGCATCAGGTTTAAGAGCTAAGCGCACATAAGTACCACTCC
CACNA1A	CACNA1A_+_13616881.23-P1P2	GAGGATGTACAAGCAGTCAA	TGTTTGACAATCTCGGGCCCACCTTGTTGGAGGATGTACAAGCAGTCAAGTTTAAGAGCTAAGCGCACATAAGTACCACTCC
CACNA1A	CACNA1A_-_13616825.23-P1P2	GGAGAGACCGGTTAACCGTG	TGTTTGACAATCTCGGGCCCACCTTGTTGGGAGAGACCGGTTAACCGTGGTTTAAGAGCTAAGCGCACATAAGTACCACTCC
CACNA1A	CACNA1A_-_13617085.23-P1P2	GTACGCTGCGGCGAACGATG	TGTTTGACAATCTCGGGCCCACCTTGTTGGTACGCTGCGGCGAACGATGGTTTAAGAGCTAAGCGCACATAAGTACCACTCC
CACNA1A	CACNA1A_-_13617196.23-P1P2	GCACGGCCCAGCCCATCGGG	TGTTTGACAATCTCGGGCCCACCTTGTTGGCACGGCCCAGCCCATCGGGGTTTAAGAGCTAAGCGCACATAAGTACCACTCC
CACNA1B	CACNA1B_+_140772667.23-P1P2	GGGCCCCGCCCGGCAGGATA	TGTTTGACAATCTCGGGCCCACCTTGTTGGGGCCCCGCCCGGCAGGATAGTTTAAGAGCTAAGCGCACATAAGTACCACTCC
CACNA1B	CACNA1B_-_140772283.23-P1P2	GGGCCGGGCGAGGTCCGCTG	TGTTTGACAATCTCGGGCCCACCTTGTTGGGGCCGGGCGAGGTCCGCTGGTTTAAGAGCTAAGCGCACATAAGTACCACTCC
CACNA1B	CACNA1B_-_140772666.23-P1P2	GCGCGAAGCGCATCACCGAG	TGTTTGACAATCTCGGGCCCACCTTGTTGGCGCGAAGCGCATCACCGAGGTTTAAGAGCTAAGCGCACATAAGTACCACTCC
CACNA1B	CACNA1B_+_140772223.23-P1P2	GGCCGCCTCACCCGACTCCG	TGTTTGACAATCTCGGGCCCACCTTGTTGGGCCGCCTCACCCGACTCCGGTTTAAGAGCTAAGCGCACATAAGTACCACTCC
CACNA1B	CACNA1B_-_140772681.23-P1P2	GCGAGTGGCCATATCCTGCC	TGTTTGACAATCTCGGGCCCACCTTGTTGGCGAGTGGCCATATCCTGCCGTTTAAGAGCTAAGCGCACATAAGTACCACTCC
CACNA1C	CACNA1C_-_2162196.23-P1P2	GGAAACAGCTCCTGCCAGAG	TGTTTGACAATCTCGGGCCCACCTTGTTGGGAAACAGCTCCTGCCAGAGGTTTAAGAGCTAAGCGCACATAAGTACCACTCC
CACNA1C	CACNA1C_-_2162574.23-P1P2	GATGGGAATCAGGTAATCGT	TGTTTGACAATCTCGGGCCCACCTTGTTGGATGGGAATCAGGTAATCGTGTTTAAGAGCTAAGCGCACATAAGTACCACTCC
CACNA1C	CACNA1C_-_2162603.23-P1P2	GGAAGAAACGCTGCAGACCA	TGTTTGACAATCTCGGGCCCACCTTGTTGGGAAGAAACGCTGCAGACCAGTTTAAGAGCTAAGCGCACATAAGTACCACTCC
CACNA1C	CACNA1C_+_2162389.23-P1P2	GGGAGAGGCAGGGCGAGAAG	TGTTTGACAATCTCGGGCCCACCTTGTTGGGGAGAGGCAGGGCGAGAAGGTTTAAGAGCTAAGCGCACATAAGTACCACTCC
CACNA1C	CACNA1C_+_2162254.23-P1P2	GAAGGGAGCCGGCAACTCCT	TGTTTGACAATCTCGGGCCCACCTTGTTGGAAGGGAGCCGGCAACTCCTGTTTAAGAGCTAAGCGCACATAAGTACCACTCC
CACNA1D	CACNA1D_-_53529084.23-P1P2	GCCTGCTGAAGCGAGAATAA	TGTTTGACAATCTCGGGCCCACCTTGTTGGCCTGCTGAAGCGAGAATAAGTTTAAGAGCTAAGCGCACATAAGTACCACTCC
CACNA1D	CACNA1D_+_53528698.23-P1P2	GCAGCCGGAGCTCACATCCG	TGTTTGACAATCTCGGGCCCACCTTGTTGGCAGCCGGAGCTCACATCCGGTTTAAGAGCTAAGCGCACATAAGTACCACTCC
CACNA1D	CACNA1D_+_53528720.23-P1P2	GGCCGCTGGCTCGGGACCGC	TGTTTGACAATCTCGGGCCCACCTTGTTGGGCCGCTGGCTCGGGACCGCGTTTAAGAGCTAAGCGCACATAAGTACCACTCC
CACNA1D	CACNA1D_-_53528740.23-P1P2	GGCCCGCGGTCCCGAGCCAG	TGTTTGACAATCTCGGGCCCACCTTGTTGGGCCCGCGGTCCCGAGCCAGGTTTAAGAGCTAAGCGCACATAAGTACCACTCC
CACNA1D	CACNA1D_+_53528694.23-P1P2	GCGGAGCTCACATCCGGGGA	TGTTTGACAATCTCGGGCCCACCTTGTTGGCGGAGCTCACATCCGGGGAGTTTAAGAGCTAAGCGCACATAAGTACCACTCC
CACNA1E	CACNA1E_+_181452454.23-P1P2	GCCACCTAGTTCAGGGAGAG	TGTTTGACAATCTCGGGCCCACCTTGTTGGCCACCTAGTTCAGGGAGAGGTTTAAGAGCTAAGCGCACATAAGTACCACTCC
CACNA1E	CACNA1E_-_181452679.23-P1P2	GGAGGAATGGAGCTTCGCAG	TGTTTGACAATCTCGGGCCCACCTTGTTGGGAGGAATGGAGCTTCGCAGGTTTAAGAGCTAAGCGCACATAAGTACCACTCC
CACNA1E	CACNA1E_-_181452757.23-P1P2	GAGCTCGCGGAGCTCCCCAG	TGTTTGACAATCTCGGGCCCACCTTGTTGGAGCTCGCGGAGCTCCCCAGGTTTAAGAGCTAAGCGCACATAAGTACCACTCC
CACNA1E	CACNA1E_+_181452424.23-P1P2	GGGCCCGCTAGGTAACAGTT	TGTTTGACAATCTCGGGCCCACCTTGTTGGGGCCCGCTAGGTAACAGTTGTTTAAGAGCTAAGCGCACATAAGTACCACTCC
CACNA1E	CACNA1E_+_181452461.23-P1P2	GAGACGCACCACCTAGTTCA	TGTTTGACAATCTCGGGCCCACCTTGTTGGAGACGCACCACCTAGTTCAGTTTAAGAGCTAAGCGCACATAAGTACCACTCC
CACNA1H	CACNA1H_+_1203156.23-P1P2	GCGCGGGCCGGGGACCGGTG	TGTTTGACAATCTCGGGCCCACCTTGTTGGCGCGGGCCGGGGACCGGTGGTTTAAGAGCTAAGCGCACATAAGTACCACTCC
CACNA1H	CACNA1H_+_1203107.23-P1P2	GGCGCGGCGCAGGAAACTTC	TGTTTGACAATCTCGGGCCCACCTTGTTGGGCGCGGCGCAGGAAACTTCGTTTAAGAGCTAAGCGCACATAAGTACCACTCC
CACNA1H	CACNA1H_-_1203480.23-P1P2	GAGCAGAGCGAGGTGAGACG	TGTTTGACAATCTCGGGCCCACCTTGTTGGAGCAGAGCGAGGTGAGACGGTTTAAGAGCTAAGCGCACATAAGTACCACTCC
CACNA1H	CACNA1H_-_1203164.23-P1P2	GGGCTCGCTCGCTGCCTCAC	TGTTTGACAATCTCGGGCCCACCTTGTTGGGGCTCGCTCGCTGCCTCACGTTTAAGAGCTAAGCGCACATAAGTACCACTCC
CACNA1H	CACNA1H_-_1203137.23-P1P2	GTCCTGCGCCGCGCGCGGAC	TGTTTGACAATCTCGGGCCCACCTTGTTGGTCCTGCGCCGCGCGCGGACGTTTAAGAGCTAAGCGCACATAAGTACCACTCC
CACNA1I	CACNA1I_+_39966778.23-P1P2	GGGGCTGCTGCAGATGAGGA	TGTTTGACAATCTCGGGCCCACCTTGTTGGGGGCTGCTGCAGATGAGGAGTTTAAGAGCTAAGCGCACATAAGTACCACTCC
CACNA1I	CACNA1I_-_39967145.23-P1P2	GTGGTGGTGAGCGAGCTCAG	TGTTTGACAATCTCGGGCCCACCTTGTTGGTGGTGGTGAGCGAGCTCAGGTTTAAGAGCTAAGCGCACATAAGTACCACTCC
CACNA1I	CACNA1I_+_39966957.23-P1P2	GCTTGATGCACCAGTTCCGG	TGTTTGACAATCTCGGGCCCACCTTGTTGGCTTGATGCACCAGTTCCGGGTTTAAGAGCTAAGCGCACATAAGTACCACTCC
CACNA1I	CACNA1I_-_39967156.23-P1P2	GGAGCTCAGAGGGTGGGTCT	TGTTTGACAATCTCGGGCCCACCTTGTTGGGAGCTCAGAGGGTGGGTCTGTTTAAGAGCTAAGCGCACATAAGTACCACTCC
CACNA1I	CACNA1I_+_39966811.23-P1P2	GGCTGCTCCGTGGTGACTCC	TGTTTGACAATCTCGGGCCCACCTTGTTGGGCTGCTCCGTGGTGACTCCGTTTAAGAGCTAAGCGCACATAAGTACCACTCC
CACNA2D1	CACNA2D1_-_82073246.23-P1P2	GAGAGACTTGTGGAAGCGAG	TGTTTGACAATCTCGGGCCCACCTTGTTGGAGAGACTTGTGGAAGCGAGGTTTAAGAGCTAAGCGCACATAAGTACCACTCC
CACNA2D1	CACNA2D1_-_82073236.23-P1P2	GTGGCAGGCAGAGAGACTTG	TGTTTGACAATCTCGGGCCCACCTTGTTGGTGGCAGGCAGAGAGACTTGGTTTAAGAGCTAAGCGCACATAAGTACCACTCC
CACNA2D1	CACNA2D1_-_82072843.23-P1P2	GGAGCGGCGCTGGAAACCGC	TGTTTGACAATCTCGGGCCCACCTTGTTGGGAGCGGCGCTGGAAACCGCGTTTAAGAGCTAAGCGCACATAAGTACCACTCC
CACNA2D1	CACNA2D1_-_82072818.23-P1P2	GCCCCTCCCTGCCCAAGCGG	TGTTTGACAATCTCGGGCCCACCTTGTTGGCCCCTCCCTGCCCAAGCGGGTTTAAGAGCTAAGCGCACATAAGTACCACTCC
CACNA2D1	CACNA2D1_-_82073256.23-P1P2	GGGAAGCGAGAGGCTCCGTC	TGTTTGACAATCTCGGGCCCACCTTGTTGGGGAAGCGAGAGGCTCCGTCGTTTAAGAGCTAAGCGCACATAAGTACCACTCC
CACNA2D2	CACNA2D2_-_50540709.23-P1P2	GCGGCGAGCAGCGGTAGAAG	TGTTTGACAATCTCGGGCCCACCTTGTTGGCGGCGAGCAGCGGTAGAAGGTTTAAGAGCTAAGCGCACATAAGTACCACTCC
CACNA2D2	CACNA2D2_-_50540593.23-P1P2	GAAGGAGTAGCGCGGACCGG	TGTTTGACAATCTCGGGCCCACCTTGTTGGAAGGAGTAGCGCGGACCGGGTTTAAGAGCTAAGCGCACATAAGTACCACTCC
CACNA2D2	CACNA2D2_-_50540994.23-P1P2	GTCTCCGCGAGGGGCCTCCG	TGTTTGACAATCTCGGGCCCACCTTGTTGGTCTCCGCGAGGGGCCTCCGGTTTAAGAGCTAAGCGCACATAAGTACCACTCC
CACNA2D2	CACNA2D2_+_50540967.23-P1P2	GAGGCCCCTCGCGGAGAAGG	TGTTTGACAATCTCGGGCCCACCTTGTTGGAGGCCCCTCGCGGAGAAGGGTTTAAGAGCTAAGCGCACATAAGTACCACTCC
CACNA2D2	CACNA2D2_-_50541020.23-P1P2	GACGGGCCGCAGCGCCTCTG	TGTTTGACAATCTCGGGCCCACCTTGTTGGACGGGCCGCAGCGCCTCTGGTTTAAGAGCTAAGCGCACATAAGTACCACTCC
CACNB1	CACNB1_+_37353849.23-P1P2	GCCGAGCTGGGTGGCTGGAC	TGTTTGACAATCTCGGGCCCACCTTGTTGGCCGAGCTGGGTGGCTGGACGTTTAAGAGCTAAGCGCACATAAGTACCACTCC
CACNB1	CACNB1_-_37353836.23-P1P2	GGTGGGAGCCGAAAGCAGCG	TGTTTGACAATCTCGGGCCCACCTTGTTGGGTGGGAGCCGAAAGCAGCGGTTTAAGAGCTAAGCGCACATAAGTACCACTCC
CACNB1	CACNB1_+_37353862.23-P1P2	GAGGCAGCCGAAGGCCGAGC	TGTTTGACAATCTCGGGCCCACCTTGTTGGAGGCAGCCGAAGGCCGAGCGTTTAAGAGCTAAGCGCACATAAGTACCACTCC
CACNB1	CACNB1_+_37353871.23-P1P2	GGCAGGAAGGAGGCAGCCGA	TGTTTGACAATCTCGGGCCCACCTTGTTGGGCAGGAAGGAGGCAGCCGAGTTTAAGAGCTAAGCGCACATAAGTACCACTCC
CACNB1	CACNB1_-_37353807.23-P1P2	GCCGGGCTCCCTCAGCGCAT	TGTTTGACAATCTCGGGCCCACCTTGTTGGCCGGGCTCCCTCAGCGCATGTTTAAGAGCTAAGCGCACATAAGTACCACTCC
CACNB2	CACNB2_-_18429752.23-P1	GATGGAACTGCTAGAGAACG	TGTTTGACAATCTCGGGCCCACCTTGTTGGATGGAACTGCTAGAGAACGGTTTAAGAGCTAAGCGCACATAAGTACCACTCC
CACNB2	CACNB2_+_18429385.23-P1	GGAGAGGGGAGCCCTCAGCG	TGTTTGACAATCTCGGGCCCACCTTGTTGGGAGAGGGGAGCCCTCAGCGGTTTAAGAGCTAAGCGCACATAAGTACCACTCC
CACNB2	CACNB2_-_18429734.23-P1	GGTGGCGCAGGAGATCCAGA	TGTTTGACAATCTCGGGCCCACCTTGTTGGGTGGCGCAGGAGATCCAGAGTTTAAGAGCTAAGCGCACATAAGTACCACTCC
CACNB2	CACNB2_-_18429764.23-P1	GGAGAACGTGGCTCCCGCGG	TGTTTGACAATCTCGGGCCCACCTTGTTGGGAGAACGTGGCTCCCGCGGGTTTAAGAGCTAAGCGCACATAAGTACCACTCC
CACNB2	CACNB2_+_18429774.23-P1	GGCTCTCGCTACCTGTGCGG	TGTTTGACAATCTCGGGCCCACCTTGTTGGGCTCTCGCTACCTGTGCGGGTTTAAGAGCTAAGCGCACATAAGTACCACTCC
CACNB2	CACNB2_-_18689826.23-P2	GCAGGGAGTGAAAGCCCCGG	TGTTTGACAATCTCGGGCCCACCTTGTTGGCAGGGAGTGAAAGCCCCGGGTTTAAGAGCTAAGCGCACATAAGTACCACTCC
CACNB2	CACNB2_-_18690041.23-P2	GGATATCTGTGTAAGCGCAA	TGTTTGACAATCTCGGGCCCACCTTGTTGGGATATCTGTGTAAGCGCAAGTTTAAGAGCTAAGCGCACATAAGTACCACTCC
CACNB2	CACNB2_-_18689946.23-P2	GCTGCAGCTGCGGACGATAA	TGTTTGACAATCTCGGGCCCACCTTGTTGGCTGCAGCTGCGGACGATAAGTTTAAGAGCTAAGCGCACATAAGTACCACTCC
CACNB2	CACNB2_-_18689893.23-P2	GAAGGAGCTGGGGTTCTCCG	TGTTTGACAATCTCGGGCCCACCTTGTTGGAAGGAGCTGGGGTTCTCCGGTTTAAGAGCTAAGCGCACATAAGTACCACTCC
CACNB2	CACNB2_-_18690056.23-P2	GGCAAGGGCTTTCGTTTGTG	TGTTTGACAATCTCGGGCCCACCTTGTTGGGCAAGGGCTTTCGTTTGTGGTTTAAGAGCTAAGCGCACATAAGTACCACTCC
CACNB3	CACNB3_+_49209404.23-P2	GCCGAGGCGGGAGCAAAACC	TGTTTGACAATCTCGGGCCCACCTTGTTGGCCGAGGCGGGAGCAAAACCGTTTAAGAGCTAAGCGCACATAAGTACCACTCC
CACNB3	CACNB3_-_49209594.23-P2	GCCGCTCCAAGCTAGGAAGG	TGTTTGACAATCTCGGGCCCACCTTGTTGGCCGCTCCAAGCTAGGAAGGGTTTAAGAGCTAAGCGCACATAAGTACCACTCC
CACNB3	CACNB3_-_49209408.23-P2	GAGCGTGCAGAGCAGCGGCC	TGTTTGACAATCTCGGGCCCACCTTGTTGGAGCGTGCAGAGCAGCGGCCGTTTAAGAGCTAAGCGCACATAAGTACCACTCC
CACNB3	CACNB3_-_49209628.23-P2	GGGAGACTGCACCGATGGGG	TGTTTGACAATCTCGGGCCCACCTTGTTGGGGAGACTGCACCGATGGGGGTTTAAGAGCTAAGCGCACATAAGTACCACTCC
CACNB3	CACNB3_+_49209796.23-P2	GACTCAGGGACAGGCGCTAG	TGTTTGACAATCTCGGGCCCACCTTGTTGGACTCAGGGACAGGCGCTAGGTTTAAGAGCTAAGCGCACATAAGTACCACTCC
CACNB3	CACNB3_+_49212320.23-P1	GCCCGTGCTAGGTGGAAGGT	TGTTTGACAATCTCGGGCCCACCTTGTTGGCCCGTGCTAGGTGGAAGGTGTTTAAGAGCTAAGCGCACATAAGTACCACTCC
CACNB3	CACNB3_+_49212301.23-P1	GGGGTCCCCGAGCACCTACG	TGTTTGACAATCTCGGGCCCACCTTGTTGGGGGTCCCCGAGCACCTACGGTTTAAGAGCTAAGCGCACATAAGTACCACTCC
CACNB3	CACNB3_-_49212309.23-P1	GCCCGCCGCCACGGCCCCGT	TGTTTGACAATCTCGGGCCCACCTTGTTGGCCCGCCGCCACGGCCCCGTGTTTAAGAGCTAAGCGCACATAAGTACCACTCC
CACNB3	CACNB3_+_49212331.23-P1	GAGGGGAACGAACCCGTGCT	TGTTTGACAATCTCGGGCCCACCTTGTTGGAGGGGAACGAACCCGTGCTGTTTAAGAGCTAAGCGCACATAAGTACCACTCC
CACNB3	CACNB3_+_49212707.23-P1	GTAGGAGTCGTCATACATGG	TGTTTGACAATCTCGGGCCCACCTTGTTGGTAGGAGTCGTCATACATGGGTTTAAGAGCTAAGCGCACATAAGTACCACTCC
CACNB4	CACNB4_-_152830409.23-ENST00000360283.6,ENST00000534999.1	GAGGGTGAGGTTATCCCCAG	TGTTTGACAATCTCGGGCCCACCTTGTTGGAGGGTGAGGTTATCCCCAGGTTTAAGAGCTAAGCGCACATAAGTACCACTCC
CACNB4	CACNB4_+_152830507.23-ENST00000360283.6,ENST00000534999.1	GGGGAAGCCGAGCCAATCAG	TGTTTGACAATCTCGGGCCCACCTTGTTGGGGGAAGCCGAGCCAATCAGGTTTAAGAGCTAAGCGCACATAAGTACCACTCC
CACNB4	CACNB4_+_152830465.23-ENST00000360283.6,ENST00000534999.1	GCCAGTCTGTGGTTGAGGAA	TGTTTGACAATCTCGGGCCCACCTTGTTGGCCAGTCTGTGGTTGAGGAAGTTTAAGAGCTAAGCGCACATAAGTACCACTCC
CACNB4	CACNB4_-_152830517.23-ENST00000360283.6,ENST00000534999.1	GTAGGAAAGCGGCCTCTGAT	TGTTTGACAATCTCGGGCCCACCTTGTTGGTAGGAAAGCGGCCTCTGATGTTTAAGAGCTAAGCGCACATAAGTACCACTCC
CACNB4	CACNB4_+_152830050.23-ENST00000360283.6,ENST00000534999.1	GGAAAGCTAACATCATTCTG	TGTTTGACAATCTCGGGCCCACCTTGTTGGGAAAGCTAACATCATTCTGGTTTAAGAGCTAAGCGCACATAAGTACCACTCC
CACNG2	CACNG2_+_37099513.23-P1P2	GCCAGCCGGTAGCGAGTGGG	TGTTTGACAATCTCGGGCCCACCTTGTTGGCCAGCCGGTAGCGAGTGGGGTTTAAGAGCTAAGCGCACATAAGTACCACTCC
CACNG2	CACNG2_-_37099403.23-P1P2	GGGTAGTGTTGGCGAAGTGG	TGTTTGACAATCTCGGGCCCACCTTGTTGGGGTAGTGTTGGCGAAGTGGGTTTAAGAGCTAAGCGCACATAAGTACCACTCC
CACNG2	CACNG2_+_37099552.23-P1P2	GCACCCGTAATGCAGTAGGT	TGTTTGACAATCTCGGGCCCACCTTGTTGGCACCCGTAATGCAGTAGGTGTTTAAGAGCTAAGCGCACATAAGTACCACTCC
CACNG2	CACNG2_-_37099779.23-P1P2	GCTGGGCTCCCGGAGCTTAG	TGTTTGACAATCTCGGGCCCACCTTGTTGGCTGGGCTCCCGGAGCTTAGGTTTAAGAGCTAAGCGCACATAAGTACCACTCC
CACNG2	CACNG2_+_37099516.23-P1P2	GCGCCCAGCCGGTAGCGAGT	TGTTTGACAATCTCGGGCCCACCTTGTTGGCGCCCAGCCGGTAGCGAGTGTTTAAGAGCTAAGCGCACATAAGTACCACTCC
CACNG4	CACNG4_+_64960835.23-P1P2	GCGCTGGGGCTCAAACTCCG	TGTTTGACAATCTCGGGCCCACCTTGTTGGCGCTGGGGCTCAAACTCCGGTTTAAGAGCTAAGCGCACATAAGTACCACTCC
CACNG4	CACNG4_+_64960860.23-P1P2	GCCCGGGCGTGCCTGCGCTC	TGTTTGACAATCTCGGGCCCACCTTGTTGGCCCGGGCGTGCCTGCGCTCGTTTAAGAGCTAAGCGCACATAAGTACCACTCC
CACNG4	CACNG4_+_64961021.23-P1P2	GGGTCGCATCGCACCATGGT	TGTTTGACAATCTCGGGCCCACCTTGTTGGGGTCGCATCGCACCATGGTGTTTAAGAGCTAAGCGCACATAAGTACCACTCC
CACNG4	CACNG4_+_64961212.23-P1P2	GCACCCGCCACAGACCAGAG	TGTTTGACAATCTCGGGCCCACCTTGTTGGCACCCGCCACAGACCAGAGGTTTAAGAGCTAAGCGCACATAAGTACCACTCC
CACNG4	CACNG4_-_64961252.23-P1P2	GGTGTGCTGCATCGAAGGTA	TGTTTGACAATCTCGGGCCCACCTTGTTGGGTGTGCTGCATCGAAGGTAGTTTAAGAGCTAAGCGCACATAAGTACCACTCC
CACNG7	CACNG7_-_54412978.23-P1P2	GGGTCCGAGGGTCCCGGAGT	TGTTTGACAATCTCGGGCCCACCTTGTTGGGGTCCGAGGGTCCCGGAGTGTTTAAGAGCTAAGCGCACATAAGTACCACTCC
CACNG7	CACNG7_-_54412952.23-P1P2	GCTGGGCCTGGCGATCCCGG	TGTTTGACAATCTCGGGCCCACCTTGTTGGCTGGGCCTGGCGATCCCGGGTTTAAGAGCTAAGCGCACATAAGTACCACTCC
CACNG7	CACNG7_-_54412585.23-P1P2	GCGGCTCCGTCCGCCGAGTG	TGTTTGACAATCTCGGGCCCACCTTGTTGGCGGCTCCGTCCGCCGAGTGGTTTAAGAGCTAAGCGCACATAAGTACCACTCC
CACNG7	CACNG7_-_54413017.23-P1P2	GTCCGAGTCGCAGCGAGCGT	TGTTTGACAATCTCGGGCCCACCTTGTTGGTCCGAGTCGCAGCGAGCGTGTTTAAGAGCTAAGCGCACATAAGTACCACTCC
CACNG7	CACNG7_-_54413051.23-P1P2	GGAGGCCGGGTCCCTGAGGA	TGTTTGACAATCTCGGGCCCACCTTGTTGGGAGGCCGGGTCCCTGAGGAGTTTAAGAGCTAAGCGCACATAAGTACCACTCC
CACNG8	CACNG8_+_54466209.23-P1	GGTCAGAGCGCGGCCATGGT	TGTTTGACAATCTCGGGCCCACCTTGTTGGGTCAGAGCGCGGCCATGGTGTTTAAGAGCTAAGCGCACATAAGTACCACTCC
CACNG8	CACNG8_-_54466637.23-P1	GCGGAGAAGAAGGACCCCGG	TGTTTGACAATCTCGGGCCCACCTTGTTGGCGGAGAAGAAGGACCCCGGGTTTAAGAGCTAAGCGCACATAAGTACCACTCC
CACNG8	CACNG8_+_54466206.23-P1	GAGAGCGCGGCCATGGTCGG	TGTTTGACAATCTCGGGCCCACCTTGTTGGAGAGCGCGGCCATGGTCGGGTTTAAGAGCTAAGCGCACATAAGTACCACTCC
CACNG8	CACNG8_-_54466604.23-P1	GACGGGACCCCCCACCGCGG	TGTTTGACAATCTCGGGCCCACCTTGTTGGACGGGACCCCCCACCGCGGGTTTAAGAGCTAAGCGCACATAAGTACCACTCC
CACNG8	CACNG8_+_54466195.23-P1	GATGGTCGGCGGCTGGTGGA	TGTTTGACAATCTCGGGCCCACCTTGTTGGATGGTCGGCGGCTGGTGGAGTTTAAGAGCTAAGCGCACATAAGTACCACTCC
CACNG8	CACNG8_-_54490697.23-P2	GCGTAGACTTCAGGAGTCAA	TGTTTGACAATCTCGGGCCCACCTTGTTGGCGTAGACTTCAGGAGTCAAGTTTAAGAGCTAAGCGCACATAAGTACCACTCC
CACNG8	CACNG8_+_54490724.23-P2	GGCCTCCAGCAACCAGAGGA	TGTTTGACAATCTCGGGCCCACCTTGTTGGGCCTCCAGCAACCAGAGGAGTTTAAGAGCTAAGCGCACATAAGTACCACTCC
CACNG8	CACNG8_-_54490981.23-P2	GCTTTGGGAGGGAGGAACCA	TGTTTGACAATCTCGGGCCCACCTTGTTGGCTTTGGGAGGGAGGAACCAGTTTAAGAGCTAAGCGCACATAAGTACCACTCC
CACNG8	CACNG8_+_54491013.23-P2	GCACAACTCGGATTTCTCGA	TGTTTGACAATCTCGGGCCCACCTTGTTGGCACAACTCGGATTTCTCGAGTTTAAGAGCTAAGCGCACATAAGTACCACTCC
CACNG8	CACNG8_-_54490946.23-P2	GTACCAGGAACGAGGAGACT	TGTTTGACAATCTCGGGCCCACCTTGTTGGTACCAGGAACGAGGAGACTGTTTAAGAGCTAAGCGCACATAAGTACCACTCC
CADM1	CADM1_+_115375108.23-P1P2	GCTGAGGCAGGTGCCCGACA	TGTTTGACAATCTCGGGCCCACCTTGTTGGCTGAGGCAGGTGCCCGACAGTTTAAGAGCTAAGCGCACATAAGTACCACTCC
CADM1	CADM1_+_115375124.23-P1P2	GAGCCAACGCCGCCAGTCTG	TGTTTGACAATCTCGGGCCCACCTTGTTGGAGCCAACGCCGCCAGTCTGGTTTAAGAGCTAAGCGCACATAAGTACCACTCC
CADM1	CADM1_-_115375117.23-P1P2	GGCACTACACTCGCCATGTC	TGTTTGACAATCTCGGGCCCACCTTGTTGGGCACTACACTCGCCATGTCGTTTAAGAGCTAAGCGCACATAAGTACCACTCC
CADM1	CADM1_+_115375069.23-P1P2	GAGCGGATCCCAGTGTGCGG	TGTTTGACAATCTCGGGCCCACCTTGTTGGAGCGGATCCCAGTGTGCGGGTTTAAGAGCTAAGCGCACATAAGTACCACTCC
CADM1	CADM1_+_115375063.23-P1P2	GTCCCAGTGTGCGGCGGCAG	TGTTTGACAATCTCGGGCCCACCTTGTTGGTCCCAGTGTGCGGCGGCAGGTTTAAGAGCTAAGCGCACATAAGTACCACTCC
CADM3	CADM3_-_159141446.23-P1P2	GTCGGCCCCGGGCTCCGAAG	TGTTTGACAATCTCGGGCCCACCTTGTTGGTCGGCCCCGGGCTCCGAAGGTTTAAGAGCTAAGCGCACATAAGTACCACTCC
CADM3	CADM3_-_159141454.23-P1P2	GGGGCTCCGAAGCGGCTCGG	TGTTTGACAATCTCGGGCCCACCTTGTTGGGGGCTCCGAAGCGGCTCGGGTTTAAGAGCTAAGCGCACATAAGTACCACTCC
CADM3	CADM3_+_159141764.23-P1P2	GGACACAAGGGTATTAGCAG	TGTTTGACAATCTCGGGCCCACCTTGTTGGGACACAAGGGTATTAGCAGGTTTAAGAGCTAAGCGCACATAAGTACCACTCC
CADM3	CADM3_+_159141500.23-P1P2	GGGCGAGCCTGAATCCCCGG	TGTTTGACAATCTCGGGCCCACCTTGTTGGGGCGAGCCTGAATCCCCGGGTTTAAGAGCTAAGCGCACATAAGTACCACTCC
CADM3	CADM3_-_159141653.23-P1P2	GCTCCCAGGACGGTGAGTGA	TGTTTGACAATCTCGGGCCCACCTTGTTGGCTCCCAGGACGGTGAGTGAGTTTAAGAGCTAAGCGCACATAAGTACCACTCC
CADPS	CADPS_-_62861005.23-P1P2	GCGCAGCCGGATGCCATCTG	TGTTTGACAATCTCGGGCCCACCTTGTTGGCGCAGCCGGATGCCATCTGGTTTAAGAGCTAAGCGCACATAAGTACCACTCC
CADPS	CADPS_+_62860655.23-P1P2	GGAATCGGATGAGATCGTGG	TGTTTGACAATCTCGGGCCCACCTTGTTGGGAATCGGATGAGATCGTGGGTTTAAGAGCTAAGCGCACATAAGTACCACTCC
CADPS	CADPS_+_62860851.23-P1P2	GCCGGGCAGAGGATCAGTCG	TGTTTGACAATCTCGGGCCCACCTTGTTGGCCGGGCAGAGGATCAGTCGGTTTAAGAGCTAAGCGCACATAAGTACCACTCC
CADPS	CADPS_+_62860658.23-P1P2	GGAAGAATCGGATGAGATCG	TGTTTGACAATCTCGGGCCCACCTTGTTGGGAAGAATCGGATGAGATCGGTTTAAGAGCTAAGCGCACATAAGTACCACTCC
CADPS	CADPS_+_62860808.23-P1P2	GGCTCTCGCTCCCTGACCTG	TGTTTGACAATCTCGGGCCCACCTTGTTGGGCTCTCGCTCCCTGACCTGGTTTAAGAGCTAAGCGCACATAAGTACCACTCC
CALB1	CALB1_+_91094600.23-P1P2	GTTCCAGGAACGGTAATGGT	TGTTTGACAATCTCGGGCCCACCTTGTTGGTTCCAGGAACGGTAATGGTGTTTAAGAGCTAAGCGCACATAAGTACCACTCC
CALB1	CALB1_-_91095021.23-P1P2	GTCAGCGTGTGCGCGAGTCA	TGTTTGACAATCTCGGGCCCACCTTGTTGGTCAGCGTGTGCGCGAGTCAGTTTAAGAGCTAAGCGCACATAAGTACCACTCC
CALB1	CALB1_-_91095068.23-P1P2	GCGCTGCCGGGCGCTGTCCT	TGTTTGACAATCTCGGGCCCACCTTGTTGGCGCTGCCGGGCGCTGTCCTGTTTAAGAGCTAAGCGCACATAAGTACCACTCC
CALB1	CALB1_+_91095103.23-P1P2	GGAACTGGGTGCGGGGTGTA	TGTTTGACAATCTCGGGCCCACCTTGTTGGGAACTGGGTGCGGGGTGTAGTTTAAGAGCTAAGCGCACATAAGTACCACTCC
CALB1	CALB1_-_91094699.23-P1P2	GACAGTTTGGCGGCCAGTCG	TGTTTGACAATCTCGGGCCCACCTTGTTGGACAGTTTGGCGGCCAGTCGGTTTAAGAGCTAAGCGCACATAAGTACCACTCC
CALM1	CALM1_+_90863405.23-P1P2	GGCCGCCTGACTACGAGTAA	TGTTTGACAATCTCGGGCCCACCTTGTTGGGCCGCCTGACTACGAGTAAGTTTAAGAGCTAAGCGCACATAAGTACCACTCC
CALM1	CALM1_+_90863400.23-P1P2	GCTGACTACGAGTAACGGCA	TGTTTGACAATCTCGGGCCCACCTTGTTGGCTGACTACGAGTAACGGCAGTTTAAGAGCTAAGCGCACATAAGTACCACTCC
CALM1	CALM1_-_90863396.23-P1P2	GAGTGGTGCTGGGAGTGTCG	TGTTTGACAATCTCGGGCCCACCTTGTTGGAGTGGTGCTGGGAGTGTCGGTTTAAGAGCTAAGCGCACATAAGTACCACTCC
CALM1	CALM1_+_90863779.23-P1P2	GGACCAAGTCCAGCTCCAAG	TGTTTGACAATCTCGGGCCCACCTTGTTGGGACCAAGTCCAGCTCCAAGGTTTAAGAGCTAAGCGCACATAAGTACCACTCC
CALM1	CALM1_-_90863816.23-P1P2	GTTGGTCGTAGGCCGTCCAC	TGTTTGACAATCTCGGGCCCACCTTGTTGGTTGGTCGTAGGCCGTCCACGTTTAAGAGCTAAGCGCACATAAGTACCACTCC
CALM2	CALM2_+_47403965.23-P1P2	GGTACAAACCAGCCAATCAG	TGTTTGACAATCTCGGGCCCACCTTGTTGGGTACAAACCAGCCAATCAGGTTTAAGAGCTAAGCGCACATAAGTACCACTCC
CALM2	CALM2_+_47403639.23-P1P2	GGGAGGCGAATTAGTCCGAG	TGTTTGACAATCTCGGGCCCACCTTGTTGGGGAGGCGAATTAGTCCGAGGTTTAAGAGCTAAGCGCACATAAGTACCACTCC
CALM2	CALM2_-_47403403.23-P1P2	GGCCCCCCTGAAGAGAATGG	TGTTTGACAATCTCGGGCCCACCTTGTTGGGCCCCCCTGAAGAGAATGGGTTTAAGAGCTAAGCGCACATAAGTACCACTCC
CALM2	CALM2_+_47404016.23-P1P2	GAAGCCGCACCGCGTCCCGG	TGTTTGACAATCTCGGGCCCACCTTGTTGGAAGCCGCACCGCGTCCCGGGTTTAAGAGCTAAGCGCACATAAGTACCACTCC
CALM2	CALM2_-_47403900.23-P1P2	GCGGTGGAGCGGCCCCTGAG	TGTTTGACAATCTCGGGCCCACCTTGTTGGCGGTGGAGCGGCCCCTGAGGTTTAAGAGCTAAGCGCACATAAGTACCACTCC
CALM3	CALM3_-_47104549.23-ENST00000291295.9	GGGCCGTTGAGGGACCGTTG	TGTTTGACAATCTCGGGCCCACCTTGTTGGGGCCGTTGAGGGACCGTTGGTTTAAGAGCTAAGCGCACATAAGTACCACTCC
CALM3	CALM3_+_47104530.23-ENST00000291295.9	GCGCCCCAACGGTCCCTCAA	TGTTTGACAATCTCGGGCCCACCTTGTTGGCGCCCCAACGGTCCCTCAAGTTTAAGAGCTAAGCGCACATAAGTACCACTCC
CALM3	CALM3_-_47104879.23-ENST00000291295.9	GGGGACGTCTGGATCACCAG	TGTTTGACAATCTCGGGCCCACCTTGTTGGGGGACGTCTGGATCACCAGGTTTAAGAGCTAAGCGCACATAAGTACCACTCC
CALM3	CALM3_-_47104989.23-ENST00000291295.9	GGGAGGATCGGGACCCTCAG	TGTTTGACAATCTCGGGCCCACCTTGTTGGGGAGGATCGGGACCCTCAGGTTTAAGAGCTAAGCGCACATAAGTACCACTCC
CALM3	CALM3_-_47104749.23-ENST00000291295.9	GCTCTGAGGCGGGCTTAACG	TGTTTGACAATCTCGGGCCCACCTTGTTGGCTCTGAGGCGGGCTTAACGGTTTAAGAGCTAAGCGCACATAAGTACCACTCC
CALR	CALR_-_13049450.23-P1P2	GCTGCAGAGCCGCTGCCGGA	TGTTTGACAATCTCGGGCCCACCTTGTTGGCTGCAGAGCCGCTGCCGGAGTTTAAGAGCTAAGCGCACATAAGTACCACTCC
CALR	CALR_-_13049826.23-P1P2	GGACGTGTCAAACTAGAGGT	TGTTTGACAATCTCGGGCCCACCTTGTTGGGACGTGTCAAACTAGAGGTGTTTAAGAGCTAAGCGCACATAAGTACCACTCC
CALR	CALR_+_13049478.23-P1P2	GGCAGCATGGCGGGCCGAGG	TGTTTGACAATCTCGGGCCCACCTTGTTGGGCAGCATGGCGGGCCGAGGGTTTAAGAGCTAAGCGCACATAAGTACCACTCC
CALR	CALR_+_13049424.23-P1P2	GCGGCAGCGGCTCTGCAGTA	TGTTTGACAATCTCGGGCCCACCTTGTTGGCGGCAGCGGCTCTGCAGTAGTTTAAGAGCTAAGCGCACATAAGTACCACTCC
CALR	CALR_-_13050827.23-P1P2	GGTGAGAGCCTCGAGATGAT	TGTTTGACAATCTCGGGCCCACCTTGTTGGGTGAGAGCCTCGAGATGATGTTTAAGAGCTAAGCGCACATAAGTACCACTCC
CALU	CALU_+_128379432.23-P1P2	GGTGGCCGCCGCTCACCCAC	TGTTTGACAATCTCGGGCCCACCTTGTTGGGTGGCCGCCGCTCACCCACGTTTAAGAGCTAAGCGCACATAAGTACCACTCC
CALU	CALU_-_128379495.23-P1P2	GCTACGAGGAAAGGTAAGTA	TGTTTGACAATCTCGGGCCCACCTTGTTGGCTACGAGGAAAGGTAAGTAGTTTAAGAGCTAAGCGCACATAAGTACCACTCC
CALU	CALU_-_128379486.23-P1P2	GCTGTGGGGGCTACGAGGAA	TGTTTGACAATCTCGGGCCCACCTTGTTGGCTGTGGGGGCTACGAGGAAGTTTAAGAGCTAAGCGCACATAAGTACCACTCC
CALU	CALU_+_128379459.23-P1P2	GCTCGTAGCCCCCACAGCAC	TGTTTGACAATCTCGGGCCCACCTTGTTGGCTCGTAGCCCCCACAGCACGTTTAAGAGCTAAGCGCACATAAGTACCACTCC
CALU	CALU_+_128379678.23-P1P2	GGAGCGCGCGGTAAGACGGG	TGTTTGACAATCTCGGGCCCACCTTGTTGGGAGCGCGCGGTAAGACGGGGTTTAAGAGCTAAGCGCACATAAGTACCACTCC
CALY	CALY_-_135139792.23-P2	GAGAACTCAGGGCCCTGGAG	TGTTTGACAATCTCGGGCCCACCTTGTTGGAGAACTCAGGGCCCTGGAGGTTTAAGAGCTAAGCGCACATAAGTACCACTCC
CALY	CALY_-_135139307.23-P2	GCGCGGCGCGCACCTACCCC	TGTTTGACAATCTCGGGCCCACCTTGTTGGCGCGGCGCGCACCTACCCCGTTTAAGAGCTAAGCGCACATAAGTACCACTCC
CALY	CALY_+_135139764.23-P2	GAGGGCCCTGAGTTCTGAAC	TGTTTGACAATCTCGGGCCCACCTTGTTGGAGGGCCCTGAGTTCTGAACGTTTAAGAGCTAAGCGCACATAAGTACCACTCC
CALY	CALY_-_135139731.23-P2	GCACTGCGGACAGTTTGTAA	TGTTTGACAATCTCGGGCCCACCTTGTTGGCACTGCGGACAGTTTGTAAGTTTAAGAGCTAAGCGCACATAAGTACCACTCC
CALY	CALY_+_135139581.23-P2	GACCCTGGAGATGTACTACA	TGTTTGACAATCTCGGGCCCACCTTGTTGGACCCTGGAGATGTACTACAGTTTAAGAGCTAAGCGCACATAAGTACCACTCC
CALY	CALY_-_135150351.23-P1	GAGCTCACAGGCGGCTCCAC	TGTTTGACAATCTCGGGCCCACCTTGTTGGAGCTCACAGGCGGCTCCACGTTTAAGAGCTAAGCGCACATAAGTACCACTCC
CALY	CALY_+_135149991.23-P1	GTAAGGGTGTCTCCGAGGTG	TGTTTGACAATCTCGGGCCCACCTTGTTGGTAAGGGTGTCTCCGAGGTGGTTTAAGAGCTAAGCGCACATAAGTACCACTCC
CALY	CALY_-_135150342.23-P1	GTGTGGAAATAGCTCACAGG	TGTTTGACAATCTCGGGCCCACCTTGTTGGTGTGGAAATAGCTCACAGGGTTTAAGAGCTAAGCGCACATAAGTACCACTCC
CALY	CALY_+_135150007.23-P1	GGATCGCAGCCTGGAGTTAA	TGTTTGACAATCTCGGGCCCACCTTGTTGGGATCGCAGCCTGGAGTTAAGTTTAAGAGCTAAGCGCACATAAGTACCACTCC
CALY	CALY_-_135150376.23-P1	GCTGCTGCAGGACGCGGTCG	TGTTTGACAATCTCGGGCCCACCTTGTTGGCTGCTGCAGGACGCGGTCGGTTTAAGAGCTAAGCGCACATAAGTACCACTCC
CAMK1D	CAMK1D_-_12391587.23-P1P2	GCAGGCGGCGGCAAAGGAGC	TGTTTGACAATCTCGGGCCCACCTTGTTGGCAGGCGGCGGCAAAGGAGCGTTTAAGAGCTAAGCGCACATAAGTACCACTCC
CAMK1D	CAMK1D_+_12392167.23-P1P2	GCGGCGGTGGCAGGAGAAGT	TGTTTGACAATCTCGGGCCCACCTTGTTGGCGGCGGTGGCAGGAGAAGTGTTTAAGAGCTAAGCGCACATAAGTACCACTCC
CAMK1D	CAMK1D_+_12392022.23-P1P2	GCGCCGAGAACGGGACAATG	TGTTTGACAATCTCGGGCCCACCTTGTTGGCGCCGAGAACGGGACAATGGTTTAAGAGCTAAGCGCACATAAGTACCACTCC
CAMK1D	CAMK1D_-_12391597.23-P1P2	GCAAAGGAGCCGGCGCGCGG	TGTTTGACAATCTCGGGCCCACCTTGTTGGCAAAGGAGCCGGCGCGCGGGTTTAAGAGCTAAGCGCACATAAGTACCACTCC
CAMK1D	CAMK1D_+_12391983.23-P1P2	GGTTTCTGCCGCGGTAGTGG	TGTTTGACAATCTCGGGCCCACCTTGTTGGGTTTCTGCCGCGGTAGTGGGTTTAAGAGCTAAGCGCACATAAGTACCACTCC
CAMK1	CAMK1_+_9811259.23-P1P2	GCAGCTGGGCCTGACTGGAA	TGTTTGACAATCTCGGGCCCACCTTGTTGGCAGCTGGGCCTGACTGGAAGTTTAAGAGCTAAGCGCACATAAGTACCACTCC
CAMK1	CAMK1_-_9811423.23-P1P2	GCGCCCGGGAGAGTGCCCAG	TGTTTGACAATCTCGGGCCCACCTTGTTGGCGCCCGGGAGAGTGCCCAGGTTTAAGAGCTAAGCGCACATAAGTACCACTCC
CAMK1	CAMK1_-_9811451.23-P1P2	GCTTGGGAAAGGATACCCAG	TGTTTGACAATCTCGGGCCCACCTTGTTGGCTTGGGAAAGGATACCCAGGTTTAAGAGCTAAGCGCACATAAGTACCACTCC
CAMK1	CAMK1_+_9811576.23-P1P2	GCACGCAGCGGTGAGGACCG	TGTTTGACAATCTCGGGCCCACCTTGTTGGCACGCAGCGGTGAGGACCGGTTTAAGAGCTAAGCGCACATAAGTACCACTCC
CAMK1	CAMK1_+_9811178.23-P1P2	GCAGGCGTGTGGGTCAGACA	TGTTTGACAATCTCGGGCCCACCTTGTTGGCAGGCGTGTGGGTCAGACAGTTTAAGAGCTAAGCGCACATAAGTACCACTCC
CAMK2A	CAMK2A_+_149669307.23-P1P2	GCCGGGCTCGTCAGTCAAAC	TGTTTGACAATCTCGGGCCCACCTTGTTGGCCGGGCTCGTCAGTCAAACGTTTAAGAGCTAAGCGCACATAAGTACCACTCC
CAMK2A	CAMK2A_+_149669276.23-P1P2	GTGCACTCGGCAGCACGGGC	TGTTTGACAATCTCGGGCCCACCTTGTTGGTGCACTCGGCAGCACGGGCGTTTAAGAGCTAAGCGCACATAAGTACCACTCC
CAMK2A	CAMK2A_+_149669087.23-P1P2	GAAGTCCTGGAAGGCATGGG	TGTTTGACAATCTCGGGCCCACCTTGTTGGAAGTCCTGGAAGGCATGGGGTTTAAGAGCTAAGCGCACATAAGTACCACTCC
CAMK2A	CAMK2A_+_149668898.23-P1P2	GGCCAGGCCAGTGTGTATGT	TGTTTGACAATCTCGGGCCCACCTTGTTGGGCCAGGCCAGTGTGTATGTGTTTAAGAGCTAAGCGCACATAAGTACCACTCC
CAMK2A	CAMK2A_+_149669255.23-P1P2	GGCAAGTGGTCCCTAGGTTC	TGTTTGACAATCTCGGGCCCACCTTGTTGGGCAAGTGGTCCCTAGGTTCGTTTAAGAGCTAAGCGCACATAAGTACCACTCC
CAMK2B	CAMK2B_-_44365131.23-P1P2	GGCGGGCGCGGGAGACACCT	TGTTTGACAATCTCGGGCCCACCTTGTTGGGCGGGCGCGGGAGACACCTGTTTAAGAGCTAAGCGCACATAAGTACCACTCC
CAMK2B	CAMK2B_-_44364988.23-P1P2	GTCGTAGAGCTGGTACTCGT	TGTTTGACAATCTCGGGCCCACCTTGTTGGTCGTAGAGCTGGTACTCGTGTTTAAGAGCTAAGCGCACATAAGTACCACTCC
CAMK2B	CAMK2B_-_44365012.23-P1P2	GAAGCGGGTGCAGGTCACCG	TGTTTGACAATCTCGGGCCCACCTTGTTGGAAGCGGGTGCAGGTCACCGGTTTAAGAGCTAAGCGCACATAAGTACCACTCC
CAMK2B	CAMK2B_+_44364958.23-P1P2	GACCAGCTCTACGAGGATAT	TGTTTGACAATCTCGGGCCCACCTTGTTGGACCAGCTCTACGAGGATATGTTTAAGAGCTAAGCGCACATAAGTACCACTCC
CAMK2B	CAMK2B_+_44364942.23-P1P2	GTATTGGCAAGTAAGAGCAG	TGTTTGACAATCTCGGGCCCACCTTGTTGGTATTGGCAAGTAAGAGCAGGTTTAAGAGCTAAGCGCACATAAGTACCACTCC
CAMK2D	CAMK2D_-_114682878.23-P1P2	GAGCCCGCGCGGCTTCAAGA	TGTTTGACAATCTCGGGCCCACCTTGTTGGAGCCCGCGCGGCTTCAAGAGTTTAAGAGCTAAGCGCACATAAGTACCACTCC
CAMK2D	CAMK2D_-_114682323.23-P1P2	GCCCGCGGCGCTGTCACCCA	TGTTTGACAATCTCGGGCCCACCTTGTTGGCCCGCGGCGCTGTCACCCAGTTTAAGAGCTAAGCGCACATAAGTACCACTCC
CAMK2D	CAMK2D_-_114682883.23-P1P2	GGCGCGGCTTCAAGACGGCG	TGTTTGACAATCTCGGGCCCACCTTGTTGGGCGCGGCTTCAAGACGGCGGTTTAAGAGCTAAGCGCACATAAGTACCACTCC
CAMK2D	CAMK2D_+_114682914.23-P1P2	GGGCCTGGGGACGGCAGAAG	TGTTTGACAATCTCGGGCCCACCTTGTTGGGGCCTGGGGACGGCAGAAGGTTTAAGAGCTAAGCGCACATAAGTACCACTCC
CAMK2D	CAMK2D_-_114682840.23-P1P2	GGCGAAGCGAGGCACCTTGG	TGTTTGACAATCTCGGGCCCACCTTGTTGGGCGAAGCGAGGCACCTTGGGTTTAAGAGCTAAGCGCACATAAGTACCACTCC
CAMK2G	CAMK2G_+_75634255.23-P1P2	GGGTGACTGTGCACCGACGT	TGTTTGACAATCTCGGGCCCACCTTGTTGGGGTGACTGTGCACCGACGTGTTTAAGAGCTAAGCGCACATAAGTACCACTCC
CAMK2G	CAMK2G_-_75634301.23-P1P2	GGCCCGGCCGAGGGAGCAAG	TGTTTGACAATCTCGGGCCCACCTTGTTGGGCCCGGCCGAGGGAGCAAGGTTTAAGAGCTAAGCGCACATAAGTACCACTCC
CAMK2G	CAMK2G_-_75634264.23-P1P2	GGTGCAGCCCGCGCCGACGT	TGTTTGACAATCTCGGGCCCACCTTGTTGGGTGCAGCCCGCGCCGACGTGTTTAAGAGCTAAGCGCACATAAGTACCACTCC
CAMK2G	CAMK2G_-_75633906.23-P1P2	GGCTGGAGGGCACCCGGGAG	TGTTTGACAATCTCGGGCCCACCTTGTTGGGCTGGAGGGCACCCGGGAGGTTTAAGAGCTAAGCGCACATAAGTACCACTCC
CAMK2G	CAMK2G_-_75634117.23-P1P2	GAAGCCGCATAGCTCCCGGG	TGTTTGACAATCTCGGGCCCACCTTGTTGGAAGCCGCATAGCTCCCGGGGTTTAAGAGCTAAGCGCACATAAGTACCACTCC
CAMK4	CAMK4_-_110560134.23-P1P2	GGGCGGCCGGCTTCTCGCTC	TGTTTGACAATCTCGGGCCCACCTTGTTGGGGCGGCCGGCTTCTCGCTCGTTTAAGAGCTAAGCGCACATAAGTACCACTCC
CAMK4	CAMK4_+_110560439.23-P1P2	GTAGGTAGGGAGAAATCGAA	TGTTTGACAATCTCGGGCCCACCTTGTTGGTAGGTAGGGAGAAATCGAAGTTTAAGAGCTAAGCGCACATAAGTACCACTCC
CAMK4	CAMK4_+_110560576.23-P1P2	GTGGCAGCCTGCGAGAAGGA	TGTTTGACAATCTCGGGCCCACCTTGTTGGTGGCAGCCTGCGAGAAGGAGTTTAAGAGCTAAGCGCACATAAGTACCACTCC
CAMK4	CAMK4_+_110560518.23-P1P2	GCCGGCCTAGGCGCTCTGGT	TGTTTGACAATCTCGGGCCCACCTTGTTGGCCGGCCTAGGCGCTCTGGTGTTTAAGAGCTAAGCGCACATAAGTACCACTCC
CAMK4	CAMK4_-_110560347.23-P1P2	GAGTCGGAGCTGGGACGGTA	TGTTTGACAATCTCGGGCCCACCTTGTTGGAGTCGGAGCTGGGACGGTAGTTTAAGAGCTAAGCGCACATAAGTACCACTCC
CAMKK1	CAMKK1_-_3795976.23-P1P2	GCGGTCCGCAGACAGAAGCG	TGTTTGACAATCTCGGGCCCACCTTGTTGGCGGTCCGCAGACAGAAGCGGTTTAAGAGCTAAGCGCACATAAGTACCACTCC
CAMKK1	CAMKK1_+_3796149.23-P1P2	GCCCCGAGCCTGCAAGGGAG	TGTTTGACAATCTCGGGCCCACCTTGTTGGCCCCGAGCCTGCAAGGGAGGTTTAAGAGCTAAGCGCACATAAGTACCACTCC
CAMKK1	CAMKK1_+_3796272.23-P1P2	GGCGCGCAGCAGGAGCGAGT	TGTTTGACAATCTCGGGCCCACCTTGTTGGGCGCGCAGCAGGAGCGAGTGTTTAAGAGCTAAGCGCACATAAGTACCACTCC
CAMKK1	CAMKK1_-_3796331.23-P1P2	GCCGCCCCACCGCCTCGCTG	TGTTTGACAATCTCGGGCCCACCTTGTTGGCCGCCCCACCGCCTCGCTGGTTTAAGAGCTAAGCGCACATAAGTACCACTCC
CAMKK1	CAMKK1_-_3796085.23-P1P2	GCCGGCCCCGCAGACAGAAG	TGTTTGACAATCTCGGGCCCACCTTGTTGGCCGGCCCCGCAGACAGAAGGTTTAAGAGCTAAGCGCACATAAGTACCACTCC
CAMKK2	CAMKK2_-_121734444.23-P1P2	GGGCTACCGCCAGCTCACCT	TGTTTGACAATCTCGGGCCCACCTTGTTGGGGCTACCGCCAGCTCACCTGTTTAAGAGCTAAGCGCACATAAGTACCACTCC
CAMKK2	CAMKK2_+_121734109.23-P1P2	GCCGGGGGCCGGGTCCGTCA	TGTTTGACAATCTCGGGCCCACCTTGTTGGCCGGGGGCCGGGTCCGTCAGTTTAAGAGCTAAGCGCACATAAGTACCACTCC
CAMKK2	CAMKK2_-_121734488.23-P1P2	GGCGCTCTGCGCCCCCAGCT	TGTTTGACAATCTCGGGCCCACCTTGTTGGGCGCTCTGCGCCCCCAGCTGTTTAAGAGCTAAGCGCACATAAGTACCACTCC
CAMKK2	CAMKK2_-_121734139.23-P1P2	GACCCGGCCCCCGGTGACCC	TGTTTGACAATCTCGGGCCCACCTTGTTGGACCCGGCCCCCGGTGACCCGTTTAAGAGCTAAGCGCACATAAGTACCACTCC
CAMKK2	CAMKK2_+_121734321.23-P1P2	GCATGGCACACAAAGCCCGG	TGTTTGACAATCTCGGGCCCACCTTGTTGGCATGGCACACAAAGCCCGGGTTTAAGAGCTAAGCGCACATAAGTACCACTCC
CANT1	CANT1_-_77005380.23-P1P2	GGGAGGAGTCACATAATCAG	TGTTTGACAATCTCGGGCCCACCTTGTTGGGGAGGAGTCACATAATCAGGTTTAAGAGCTAAGCGCACATAAGTACCACTCC
CANT1	CANT1_-_77005406.23-P1P2	GAGGTGCCCACACTAATCAG	TGTTTGACAATCTCGGGCCCACCTTGTTGGAGGTGCCCACACTAATCAGGTTTAAGAGCTAAGCGCACATAAGTACCACTCC
CANT1	CANT1_+_77005768.23-P1P2	GGCCAAGCCCCGCCGATCGC	TGTTTGACAATCTCGGGCCCACCTTGTTGGGCCAAGCCCCGCCGATCGCGTTTAAGAGCTAAGCGCACATAAGTACCACTCC
CANT1	CANT1_-_77005439.23-P1P2	GCACACTAATTAGAGAGGAG	TGTTTGACAATCTCGGGCCCACCTTGTTGGCACACTAATTAGAGAGGAGGTTTAAGAGCTAAGCGCACATAAGTACCACTCC
CANT1	CANT1_-_77005778.23-P1P2	GTGGCTCCGGTGCCCGCGAT	TGTTTGACAATCTCGGGCCCACCTTGTTGGTGGCTCCGGTGCCCGCGATGTTTAAGAGCTAAGCGCACATAAGTACCACTCC
CANX	CANX_+_179126021.23-P1	GCGCGCCGCAGTAAAGAGAG	TGTTTGACAATCTCGGGCCCACCTTGTTGGCGCGCCGCAGTAAAGAGAGGTTTAAGAGCTAAGCGCACATAAGTACCACTCC
CANX	CANX_+_179126015.23-P1	GGCAGTAAAGAGAGAGGCGG	TGTTTGACAATCTCGGGCCCACCTTGTTGGGCAGTAAAGAGAGAGGCGGGTTTAAGAGCTAAGCGCACATAAGTACCACTCC
CANX	CANX_+_179125981.23-P1	GCACGTGCCGCAGAACCAAG	TGTTTGACAATCTCGGGCCCACCTTGTTGGCACGTGCCGCAGAACCAAGGTTTAAGAGCTAAGCGCACATAAGTACCACTCC
CANX	CANX_-_179126011.23-P1	GTCTGCGGCACGTGACGGTC	TGTTTGACAATCTCGGGCCCACCTTGTTGGTCTGCGGCACGTGACGGTCGTTTAAGAGCTAAGCGCACATAAGTACCACTCC
CANX	CANX_-_179125947.23-P1	GCACAGGGCCGGGCTTCGTG	TGTTTGACAATCTCGGGCCCACCTTGTTGGCACAGGGCCGGGCTTCGTGGTTTAAGAGCTAAGCGCACATAAGTACCACTCC
CANX	CANX_+_179133102.23-P2	GTTGGCCTCTAGCAAGACAA	TGTTTGACAATCTCGGGCCCACCTTGTTGGTTGGCCTCTAGCAAGACAAGTTTAAGAGCTAAGCGCACATAAGTACCACTCC
CANX	CANX_-_179132963.23-P2	GTACTCAGGAGGCCTAGGAC	TGTTTGACAATCTCGGGCCCACCTTGTTGGTACTCAGGAGGCCTAGGACGTTTAAGAGCTAAGCGCACATAAGTACCACTCC
CANX	CANX_-_179133132.23-P2	GTGCTAGAGGCCAATTATAT	TGTTTGACAATCTCGGGCCCACCTTGTTGGTGCTAGAGGCCAATTATATGTTTAAGAGCTAAGCGCACATAAGTACCACTCC
CANX	CANX_-_179132749.23-P2	GCTATTGTTGAGGCTCATGA	TGTTTGACAATCTCGGGCCCACCTTGTTGGCTATTGTTGAGGCTCATGAGTTTAAGAGCTAAGCGCACATAAGTACCACTCC
CANX	CANX_-_179133208.23-P2	GGAATAGATTCTAGATAAAA	TGTTTGACAATCTCGGGCCCACCTTGTTGGGAATAGATTCTAGATAAAAGTTTAAGAGCTAAGCGCACATAAGTACCACTCC
CAPN10	CAPN10_+_241526194.23-P1P2	GCCCAGCCCTCCAAGCCCGA	TGTTTGACAATCTCGGGCCCACCTTGTTGGCCCAGCCCTCCAAGCCCGAGTTTAAGAGCTAAGCGCACATAAGTACCACTCC
CAPN10	CAPN10_+_241526185.23-P1P2	GCCAAGCCCGAGGGCCCCGC	TGTTTGACAATCTCGGGCCCACCTTGTTGGCCAAGCCCGAGGGCCCCGCGTTTAAGAGCTAAGCGCACATAAGTACCACTCC
CAPN10	CAPN10_+_241526576.23-P1P2	GCTTCTGAGGAGAACAACGG	TGTTTGACAATCTCGGGCCCACCTTGTTGGCTTCTGAGGAGAACAACGGGTTTAAGAGCTAAGCGCACATAAGTACCACTCC
CAPN10	CAPN10_+_241526624.23-P1P2	GCTGGGCGGGGGTATGAAGG	TGTTTGACAATCTCGGGCCCACCTTGTTGGCTGGGCGGGGGTATGAAGGGTTTAAGAGCTAAGCGCACATAAGTACCACTCC
CAPN10	CAPN10_+_241526389.23-P1P2	GCAGAAGAGCGAGGAGTCCG	TGTTTGACAATCTCGGGCCCACCTTGTTGGCAGAAGAGCGAGGAGTCCGGTTTAAGAGCTAAGCGCACATAAGTACCACTCC
CAPN15	CAPN15_-_577930.23-P1P2	GGGGCCCCGCCGCTCTCCGG	TGTTTGACAATCTCGGGCCCACCTTGTTGGGGGCCCCGCCGCTCTCCGGGTTTAAGAGCTAAGCGCACATAAGTACCACTCC
CAPN15	CAPN15_-_577797.23-P1P2	GGCCGGGCGCTACGCTACGA	TGTTTGACAATCTCGGGCCCACCTTGTTGGGCCGGGCGCTACGCTACGAGTTTAAGAGCTAAGCGCACATAAGTACCACTCC
CAPN15	CAPN15_-_577807.23-P1P2	GACGCTACGAAGGCAGCGTA	TGTTTGACAATCTCGGGCCCACCTTGTTGGACGCTACGAAGGCAGCGTAGTTTAAGAGCTAAGCGCACATAAGTACCACTCC
CAPN15	CAPN15_-_578171.23-P1P2	GCGCGCCGGGCTCCGAGCCA	TGTTTGACAATCTCGGGCCCACCTTGTTGGCGCGCCGGGCTCCGAGCCAGTTTAAGAGCTAAGCGCACATAAGTACCACTCC
CAPN15	CAPN15_-_578275.23-P1P2	GGCTTCGCAGAGGAACCCAG	TGTTTGACAATCTCGGGCCCACCTTGTTGGGCTTCGCAGAGGAACCCAGGTTTAAGAGCTAAGCGCACATAAGTACCACTCC
CAPN1	CAPN1_-_64949451.23-P1P2	GCACCGGGAAGCCAGCCTCA	TGTTTGACAATCTCGGGCCCACCTTGTTGGCACCGGGAAGCCAGCCTCAGTTTAAGAGCTAAGCGCACATAAGTACCACTCC
CAPN1	CAPN1_+_64949477.23-P1P2	GTACCCAGCTTCTTACCTGG	TGTTTGACAATCTCGGGCCCACCTTGTTGGTACCCAGCTTCTTACCTGGGTTTAAGAGCTAAGCGCACATAAGTACCACTCC
CAPN1	CAPN1_+_64949419.23-P1P2	GGCTTCCCGGTGGCAGCTCA	TGTTTGACAATCTCGGGCCCACCTTGTTGGGCTTCCCGGTGGCAGCTCAGTTTAAGAGCTAAGCGCACATAAGTACCACTCC
CAPN1	CAPN1_+_64949444.23-P1P2	GGGGGTCGCTGCAGTCCCTG	TGTTTGACAATCTCGGGCCCACCTTGTTGGGGGGTCGCTGCAGTCCCTGGTTTAAGAGCTAAGCGCACATAAGTACCACTCC
CAPN1	CAPN1_+_64949856.23-P1P2	GGGAGCCTCCAGACAGCACA	TGTTTGACAATCTCGGGCCCACCTTGTTGGGGAGCCTCCAGACAGCACAGTTTAAGAGCTAAGCGCACATAAGTACCACTCC
CAPN2	CAPN2_+_223900300.23-P1P2	GACTGCGCAGAGAAAGGTCG	TGTTTGACAATCTCGGGCCCACCTTGTTGGACTGCGCAGAGAAAGGTCGGTTTAAGAGCTAAGCGCACATAAGTACCACTCC
CAPN2	CAPN2_+_223900306.23-P1P2	GGGCCGTACTGCGCAGAGAA	TGTTTGACAATCTCGGGCCCACCTTGTTGGGGCCGTACTGCGCAGAGAAGTTTAAGAGCTAAGCGCACATAAGTACCACTCC
CAPN2	CAPN2_-_223900583.23-P1P2	GAGTGGAAGCGCCCCACGGT	TGTTTGACAATCTCGGGCCCACCTTGTTGGAGTGGAAGCGCCCCACGGTGTTTAAGAGCTAAGCGCACATAAGTACCACTCC
CAPN2	CAPN2_+_223900792.23-P1P2	GCCGCCCAGGAAAGCGTGGT	TGTTTGACAATCTCGGGCCCACCTTGTTGGCCGCCCAGGAAAGCGTGGTGTTTAAGAGCTAAGCGCACATAAGTACCACTCC
CAPN2	CAPN2_-_223900229.23-P1P2	GGGTGAATCATCGCTCGCAG	TGTTTGACAATCTCGGGCCCACCTTGTTGGGGTGAATCATCGCTCGCAGGTTTAAGAGCTAAGCGCACATAAGTACCACTCC
CAPN5	CAPN5_+_76778393.23-P1P2	GACGACTCGGAGACACCCAG	TGTTTGACAATCTCGGGCCCACCTTGTTGGACGACTCGGAGACACCCAGGTTTAAGAGCTAAGCGCACATAAGTACCACTCC
CAPN5	CAPN5_+_76778389.23-P1P2	GCTCGGAGACACCCAGAGGG	TGTTTGACAATCTCGGGCCCACCTTGTTGGCTCGGAGACACCCAGAGGGGTTTAAGAGCTAAGCGCACATAAGTACCACTCC
CAPN5	CAPN5_-_76778455.23-P1P2	GTGGAAGCGCCTAACACCCG	TGTTTGACAATCTCGGGCCCACCTTGTTGGTGGAAGCGCCTAACACCCGGTTTAAGAGCTAAGCGCACATAAGTACCACTCC
CAPN5	CAPN5_+_76778406.23-P1P2	GCCGCACTAGGAAAACGACT	TGTTTGACAATCTCGGGCCCACCTTGTTGGCCGCACTAGGAAAACGACTGTTTAAGAGCTAAGCGCACATAAGTACCACTCC
CAPN5	CAPN5_+_76778449.23-P1P2	GGAAGTGACAGTCTAGCCCC	TGTTTGACAATCTCGGGCCCACCTTGTTGGGAAGTGACAGTCTAGCCCCGTTTAAGAGCTAAGCGCACATAAGTACCACTCC
CAPN7	CAPN7_-_15248086.23-P1P2	GCACGAAGGCCGCTACTCCG	TGTTTGACAATCTCGGGCCCACCTTGTTGGCACGAAGGCCGCTACTCCGGTTTAAGAGCTAAGCGCACATAAGTACCACTCC
CAPN7	CAPN7_-_15248089.23-P1P2	GGAAGGCCGCTACTCCGAGG	TGTTTGACAATCTCGGGCCCACCTTGTTGGGAAGGCCGCTACTCCGAGGGTTTAAGAGCTAAGCGCACATAAGTACCACTCC
CAPN7	CAPN7_-_15247778.23-P1P2	GCCGCTGGGGCCGCGAAGTG	TGTTTGACAATCTCGGGCCCACCTTGTTGGCCGCTGGGGCCGCGAAGTGGTTTAAGAGCTAAGCGCACATAAGTACCACTCC
CAPN7	CAPN7_+_15247798.23-P1P2	GGCGCCCCTCAGCCCAGACC	TGTTTGACAATCTCGGGCCCACCTTGTTGGGCGCCCCTCAGCCCAGACCGTTTAAGAGCTAAGCGCACATAAGTACCACTCC
CAPN7	CAPN7_-_15247745.23-P1P2	GCCTGCGTCGGGCGGCTGGT	TGTTTGACAATCTCGGGCCCACCTTGTTGGCCTGCGTCGGGCGGCTGGTGTTTAAGAGCTAAGCGCACATAAGTACCACTCC
CAPNS1	CAPNS1_-_36631046.23-P1P2	GGAACCGACTCCCAGAACTC	TGTTTGACAATCTCGGGCCCACCTTGTTGGGAACCGACTCCCAGAACTCGTTTAAGAGCTAAGCGCACATAAGTACCACTCC
CAPNS1	CAPNS1_-_36631056.23-P1P2	GCCAGAACTCCGGACGTGTG	TGTTTGACAATCTCGGGCCCACCTTGTTGGCCAGAACTCCGGACGTGTGGTTTAAGAGCTAAGCGCACATAAGTACCACTCC
CAPNS1	CAPNS1_+_36631483.23-P1P2	GCACGGCCTAAAGGGCCCCA	TGTTTGACAATCTCGGGCCCACCTTGTTGGCACGGCCTAAAGGGCCCCAGTTTAAGAGCTAAGCGCACATAAGTACCACTCC
CAPNS1	CAPNS1_+_36631379.23-P1P2	GGGGCTCGGGTCTAAGATCG	TGTTTGACAATCTCGGGCCCACCTTGTTGGGGGCTCGGGTCTAAGATCGGTTTAAGAGCTAAGCGCACATAAGTACCACTCC
CAPNS1	CAPNS1_+_36631398.23-P1P2	GGTGTCACCTCTGGCTCTGT	TGTTTGACAATCTCGGGCCCACCTTGTTGGGTGTCACCTCTGGCTCTGTGTTTAAGAGCTAAGCGCACATAAGTACCACTCC
CAPZB	CAPZB_-_19812015.23-P1P2	GCCGGCGCTTCCACTTCCCC	TGTTTGACAATCTCGGGCCCACCTTGTTGGCCGGCGCTTCCACTTCCCCGTTTAAGAGCTAAGCGCACATAAGTACCACTCC
CAPZB	CAPZB_-_19811572.23-P1P2	GAGACCTAGCCCTAGACCGG	TGTTTGACAATCTCGGGCCCACCTTGTTGGAGACCTAGCCCTAGACCGGGTTTAAGAGCTAAGCGCACATAAGTACCACTCC
CAPZB	CAPZB_-_19811972.23-P1P2	GGTCCCGGTCCCGGCGTCAG	TGTTTGACAATCTCGGGCCCACCTTGTTGGGTCCCGGTCCCGGCGTCAGGTTTAAGAGCTAAGCGCACATAAGTACCACTCC
CAPZB	CAPZB_-_19811605.23-P1P2	GCCACGCCAGGGTCACCGAG	TGTTTGACAATCTCGGGCCCACCTTGTTGGCCACGCCAGGGTCACCGAGGTTTAAGAGCTAAGCGCACATAAGTACCACTCC
CAPZB	CAPZB_-_19811543.23-P1P2	GTAGCCTGGGCCGGAGAGAC	TGTTTGACAATCTCGGGCCCACCTTGTTGGTAGCCTGGGCCGGAGAGACGTTTAAGAGCTAAGCGCACATAAGTACCACTCC
CARF	CARF_+_203776955.23-P1P2	GAGAGCAGTCCCACGACAGT	TGTTTGACAATCTCGGGCCCACCTTGTTGGAGAGCAGTCCCACGACAGTGTTTAAGAGCTAAGCGCACATAAGTACCACTCC
CARF	CARF_-_203776992.23-P1P2	GTGCTCTGCGCGCTCCCGGT	TGTTTGACAATCTCGGGCCCACCTTGTTGGTGCTCTGCGCGCTCCCGGTGTTTAAGAGCTAAGCGCACATAAGTACCACTCC
CARF	CARF_-_203777023.23-P1P2	GCGCATTATGCTGGTCTCCA	TGTTTGACAATCTCGGGCCCACCTTGTTGGCGCATTATGCTGGTCTCCAGTTTAAGAGCTAAGCGCACATAAGTACCACTCC
CARF	CARF_-_203776838.23-P1P2	GTCCCAACCAGAGGCTCACT	TGTTTGACAATCTCGGGCCCACCTTGTTGGTCCCAACCAGAGGCTCACTGTTTAAGAGCTAAGCGCACATAAGTACCACTCC
CARF	CARF_+_203776985.23-P1P2	GATGCGCAGGCGCGCCCCAC	TGTTTGACAATCTCGGGCCCACCTTGTTGGATGCGCAGGCGCGCCCCACGTTTAAGAGCTAAGCGCACATAAGTACCACTCC
CASK	CASK_+_41782335.23-P1P2	GAGGGCTCGCGGGTCCTGAG	TGTTTGACAATCTCGGGCCCACCTTGTTGGAGGGCTCGCGGGTCCTGAGGTTTAAGAGCTAAGCGCACATAAGTACCACTCC
CASK	CASK_-_41782698.23-P1P2	GCATGGAGCGAGGATCGCCG	TGTTTGACAATCTCGGGCCCACCTTGTTGGCATGGAGCGAGGATCGCCGGTTTAAGAGCTAAGCGCACATAAGTACCACTCC
CASK	CASK_-_41782259.23-P1P2	GCATGGTCCGGAGGGGATAG	TGTTTGACAATCTCGGGCCCACCTTGTTGGCATGGTCCGGAGGGGATAGGTTTAAGAGCTAAGCGCACATAAGTACCACTCC
CASK	CASK_+_41782332.23-P1P2	GGCTCGCGGGTCCTGAGGGG	TGTTTGACAATCTCGGGCCCACCTTGTTGGGCTCGCGGGTCCTGAGGGGGTTTAAGAGCTAAGCGCACATAAGTACCACTCC
CASK	CASK_-_41782289.23-P1P2	GTGGAGGGCTTCGAAAACGG	TGTTTGACAATCTCGGGCCCACCTTGTTGGTGGAGGGCTTCGAAAACGGGTTTAAGAGCTAAGCGCACATAAGTACCACTCC
CASP3	CASP3_+_185570612.23-P1P2	GGGAGCACATCTCCCGGCGG	TGTTTGACAATCTCGGGCCCACCTTGTTGGGGAGCACATCTCCCGGCGGGTTTAAGAGCTAAGCGCACATAAGTACCACTCC
CASP3	CASP3_+_185570578.23-P1P2	GGTGCAGACGCGGCTCCTAG	TGTTTGACAATCTCGGGCCCACCTTGTTGGGTGCAGACGCGGCTCCTAGGTTTAAGAGCTAAGCGCACATAAGTACCACTCC
CASP3	CASP3_-_185570519.23-P1P2	GGGCTGACGGCCCGGAGCGA	TGTTTGACAATCTCGGGCCCACCTTGTTGGGGCTGACGGCCCGGAGCGAGTTTAAGAGCTAAGCGCACATAAGTACCACTCC
CASP3	CASP3_+_185570560.23-P1P2	GGCGGATGGGTGCTATTGTG	TGTTTGACAATCTCGGGCCCACCTTGTTGGGCGGATGGGTGCTATTGTGGTTTAAGAGCTAAGCGCACATAAGTACCACTCC
CASP3	CASP3_+_185570557.23-P1P2	GGATGGGTGCTATTGTGAGG	TGTTTGACAATCTCGGGCCCACCTTGTTGGGATGGGTGCTATTGTGAGGGTTTAAGAGCTAAGCGCACATAAGTACCACTCC
CASP9	CASP9_-_15850541.23-P1P2	GGGACCCGGCCGTGCAGCGC	TGTTTGACAATCTCGGGCCCACCTTGTTGGGGACCCGGCCGTGCAGCGCGTTTAAGAGCTAAGCGCACATAAGTACCACTCC
CASP9	CASP9_+_15850674.23-P1P2	GCATGGACGAAGCGGATCGG	TGTTTGACAATCTCGGGCCCACCTTGTTGGCATGGACGAAGCGGATCGGGTTTAAGAGCTAAGCGCACATAAGTACCACTCC
CASP9	CASP9_+_15850704.23-P1P2	GGGCGGCCTGGAGTCTTAGT	TGTTTGACAATCTCGGGCCCACCTTGTTGGGGCGGCCTGGAGTCTTAGTGTTTAAGAGCTAAGCGCACATAAGTACCACTCC
CASP9	CASP9_+_15850682.23-P1P2	GCTACTCGCCATGGACGAAG	TGTTTGACAATCTCGGGCCCACCTTGTTGGCTACTCGCCATGGACGAAGGTTTAAGAGCTAAGCGCACATAAGTACCACTCC
CASP9	CASP9_+_15850677.23-P1P2	GCGCCATGGACGAAGCGGAT	TGTTTGACAATCTCGGGCCCACCTTGTTGGCGCCATGGACGAAGCGGATGTTTAAGAGCTAAGCGCACATAAGTACCACTCC
CBLN1	CBLN1_+_49315300.23-P1P2	GGCCCGCGGGCAGAATGAGA	TGTTTGACAATCTCGGGCCCACCTTGTTGGGCCCGCGGGCAGAATGAGAGTTTAAGAGCTAAGCGCACATAAGTACCACTCC
CBLN1	CBLN1_+_49315691.23-P1P2	GTAATTCAGAGCGGCGGCGG	TGTTTGACAATCTCGGGCCCACCTTGTTGGTAATTCAGAGCGGCGGCGGGTTTAAGAGCTAAGCGCACATAAGTACCACTCC
CBLN1	CBLN1_+_49315233.23-P1P2	GACCCCACGTCCGACCCCAC	TGTTTGACAATCTCGGGCCCACCTTGTTGGACCCCACGTCCGACCCCACGTTTAAGAGCTAAGCGCACATAAGTACCACTCC
CBLN1	CBLN1_+_49315694.23-P1P2	GCAATAATTCAGAGCGGCGG	TGTTTGACAATCTCGGGCCCACCTTGTTGGCAATAATTCAGAGCGGCGGGTTTAAGAGCTAAGCGCACATAAGTACCACTCC
CBLN1	CBLN1_-_49315240.23-P1P2	GTGCCCAGGGCAGTGCCCGT	TGTTTGACAATCTCGGGCCCACCTTGTTGGTGCCCAGGGCAGTGCCCGTGTTTAAGAGCTAAGCGCACATAAGTACCACTCC
CCDC126	CCDC126_+_23637432.23-P1P2	GGCGGCTGTCAGACGCGGAG	TGTTTGACAATCTCGGGCCCACCTTGTTGGGCGGCTGTCAGACGCGGAGGTTTAAGAGCTAAGCGCACATAAGTACCACTCC
CCDC126	CCDC126_+_23637081.23-P1P2	GGAGCTGGAGAAACGCCGGT	TGTTTGACAATCTCGGGCCCACCTTGTTGGGAGCTGGAGAAACGCCGGTGTTTAAGAGCTAAGCGCACATAAGTACCACTCC
CCDC126	CCDC126_+_23637437.23-P1P2	GGCGCCGCGGCTGTCAGACG	TGTTTGACAATCTCGGGCCCACCTTGTTGGGCGCCGCGGCTGTCAGACGGTTTAAGAGCTAAGCGCACATAAGTACCACTCC
CCDC126	CCDC126_+_23637409.23-P1P2	GAGAGACGCGGCCCAAAGGA	TGTTTGACAATCTCGGGCCCACCTTGTTGGAGAGACGCGGCCCAAAGGAGTTTAAGAGCTAAGCGCACATAAGTACCACTCC
CCDC126	CCDC126_+_23637077.23-P1P2	GTGGAGAAACGCCGGTGGGT	TGTTTGACAATCTCGGGCCCACCTTGTTGGTGGAGAAACGCCGGTGGGTGTTTAAGAGCTAAGCGCACATAAGTACCACTCC
CCDC47	CCDC47_+_61850884.23-P1P2	GGGTTCTGGCTGCGTCCTAG	TGTTTGACAATCTCGGGCCCACCTTGTTGGGGTTCTGGCTGCGTCCTAGGTTTAAGAGCTAAGCGCACATAAGTACCACTCC
CCDC47	CCDC47_+_61850875.23-P1P2	GTGCGTCCTAGAGGCATCCG	TGTTTGACAATCTCGGGCCCACCTTGTTGGTGCGTCCTAGAGGCATCCGGTTTAAGAGCTAAGCGCACATAAGTACCACTCC
CCDC47	CCDC47_+_61850904.23-P1P2	GGCGCGGCGTGACTGAGCTA	TGTTTGACAATCTCGGGCCCACCTTGTTGGGCGCGGCGTGACTGAGCTAGTTTAAGAGCTAAGCGCACATAAGTACCACTCC
CCDC47	CCDC47_+_61850925.23-P1P2	GGCGGAGGCTACGTGAAGAG	TGTTTGACAATCTCGGGCCCACCTTGTTGGGCGGAGGCTACGTGAAGAGGTTTAAGAGCTAAGCGCACATAAGTACCACTCC
CCDC47	CCDC47_+_61850920.23-P1P2	GGGCTACGTGAAGAGAGGCG	TGTTTGACAATCTCGGGCCCACCTTGTTGGGGCTACGTGAAGAGAGGCGGTTTAAGAGCTAAGCGCACATAAGTACCACTCC
CCNB1IP1	CCNB1IP1_-_20801432.23-P1P2	GCCAGCCCACCAAAACGGAG	TGTTTGACAATCTCGGGCCCACCTTGTTGGCCAGCCCACCAAAACGGAGGTTTAAGAGCTAAGCGCACATAAGTACCACTCC
CCNB1IP1	CCNB1IP1_-_20801004.23-P1P2	GGGGCCCTCTAGACACTCAC	TGTTTGACAATCTCGGGCCCACCTTGTTGGGGGCCCTCTAGACACTCACGTTTAAGAGCTAAGCGCACATAAGTACCACTCC
CCNB1IP1	CCNB1IP1_-_20801201.23-P1P2	GACCAGGACTCGGAGACGGA	TGTTTGACAATCTCGGGCCCACCTTGTTGGACCAGGACTCGGAGACGGAGTTTAAGAGCTAAGCGCACATAAGTACCACTCC
CCNB1IP1	CCNB1IP1_+_20801460.23-P1P2	GGTTCTGAAGACACTTCCCA	TGTTTGACAATCTCGGGCCCACCTTGTTGGGTTCTGAAGACACTTCCCAGTTTAAGAGCTAAGCGCACATAAGTACCACTCC
CCNB1IP1	CCNB1IP1_+_20800969.23-P1P2	GGAGGGCCCAGGTCCTTACT	TGTTTGACAATCTCGGGCCCACCTTGTTGGGAGGGCCCAGGTCCTTACTGTTTAAGAGCTAAGCGCACATAAGTACCACTCC
CCNF	CCNF_-_2479487.23-P1P2	GCGACGCGAGCGCGGCGATG	TGTTTGACAATCTCGGGCCCACCTTGTTGGCGACGCGAGCGCGGCGATGGTTTAAGAGCTAAGCGCACATAAGTACCACTCC
CCNF	CCNF_-_2479453.23-P1P2	GCGCGGGCGCGCTCTCAGGC	TGTTTGACAATCTCGGGCCCACCTTGTTGGCGCGGGCGCGCTCTCAGGCGTTTAAGAGCTAAGCGCACATAAGTACCACTCC
CCNF	CCNF_+_2479549.23-P1P2	GACCCACCGTCCGCCCCGCA	TGTTTGACAATCTCGGGCCCACCTTGTTGGACCCACCGTCCGCCCCGCAGTTTAAGAGCTAAGCGCACATAAGTACCACTCC
CCNF	CCNF_+_2479907.23-P1P2	GCCACGGCCCCGCTGGACTG	TGTTTGACAATCTCGGGCCCACCTTGTTGGCCACGGCCCCGCTGGACTGGTTTAAGAGCTAAGCGCACATAAGTACCACTCC
CCNF	CCNF_-_2479867.23-P1P2	GAAAGGGCTGCGGAGCGCGT	TGTTTGACAATCTCGGGCCCACCTTGTTGGAAAGGGCTGCGGAGCGCGTGTTTAAGAGCTAAGCGCACATAAGTACCACTCC
CCS	CCS_-_66360735.23-P1P2	GGTGGTGACTGGGTCCAGAA	TGTTTGACAATCTCGGGCCCACCTTGTTGGGTGGTGACTGGGTCCAGAAGTTTAAGAGCTAAGCGCACATAAGTACCACTCC
CCS	CCS_-_66360717.23-P1P2	GGGAGTTCTGCGTCTCGGGG	TGTTTGACAATCTCGGGCCCACCTTGTTGGGGAGTTCTGCGTCTCGGGGGTTTAAGAGCTAAGCGCACATAAGTACCACTCC
CCS	CCS_+_66361074.23-P1P2	GGACCAACCGATGATCGCTG	TGTTTGACAATCTCGGGCCCACCTTGTTGGGACCAACCGATGATCGCTGGTTTAAGAGCTAAGCGCACATAAGTACCACTCC
CCS	CCS_-_66360714.23-P1P2	GGGAGGAGTTCTGCGTCTCG	TGTTTGACAATCTCGGGCCCACCTTGTTGGGGAGGAGTTCTGCGTCTCGGTTTAAGAGCTAAGCGCACATAAGTACCACTCC
CCS	CCS_-_66361089.23-P1P2	GGCACTTCCCCAGCGATCAT	TGTTTGACAATCTCGGGCCCACCTTGTTGGGCACTTCCCCAGCGATCATGTTTAAGAGCTAAGCGCACATAAGTACCACTCC
CD24	CD24_+_21154599.23-P1P2	GACGCGCCGCGCACCGACGT	TGTTTGACAATCTCGGGCCCACCTTGTTGGACGCGCCGCGCACCGACGTGTTTAAGAGCTAAGCGCACATAAGTACCACTCC
CD24	CD24_-_21154470.23-P1P2	GTTTGGGGCCAACCCAGTGT	TGTTTGACAATCTCGGGCCCACCTTGTTGGTTTGGGGCCAACCCAGTGTGTTTAAGAGCTAAGCGCACATAAGTACCACTCC
CD24	CD24_+_21154590.23-P1P2	GGCACCGACGTAGGGGACAT	TGTTTGACAATCTCGGGCCCACCTTGTTGGGCACCGACGTAGGGGACATGTTTAAGAGCTAAGCGCACATAAGTACCACTCC
CD24	CD24_+_21154272.23-P1P2	GGGCGTCTGGAAGTCCAATG	TGTTTGACAATCTCGGGCCCACCTTGTTGGGGCGTCTGGAAGTCCAATGGTTTAAGAGCTAAGCGCACATAAGTACCACTCC
CD24	CD24_-_21154636.23-P1P2	GGCGCGTCTAGCAGGATGCT	TGTTTGACAATCTCGGGCCCACCTTGTTGGGCGCGTCTAGCAGGATGCTGTTTAAGAGCTAAGCGCACATAAGTACCACTCC
CD2AP	CD2AP_-_47445679.23-P1P2	GTCCCTCCCCACTGCGGGAG	TGTTTGACAATCTCGGGCCCACCTTGTTGGTCCCTCCCCACTGCGGGAGGTTTAAGAGCTAAGCGCACATAAGTACCACTCC
CD2AP	CD2AP_+_47445537.23-P1P2	GCGACACCGTAGACTAAGGT	TGTTTGACAATCTCGGGCCCACCTTGTTGGCGACACCGTAGACTAAGGTGTTTAAGAGCTAAGCGCACATAAGTACCACTCC
CD2AP	CD2AP_-_47445653.23-P1P2	GGCCGAGGGTCTGGGCAAAC	TGTTTGACAATCTCGGGCCCACCTTGTTGGGCCGAGGGTCTGGGCAAACGTTTAAGAGCTAAGCGCACATAAGTACCACTCC
CD2AP	CD2AP_+_47445541.23-P1P2	GAAGGCGACACCGTAGACTA	TGTTTGACAATCTCGGGCCCACCTTGTTGGAAGGCGACACCGTAGACTAGTTTAAGAGCTAAGCGCACATAAGTACCACTCC
CD2AP	CD2AP_-_47445984.23-P1P2	GCCGCGGGAGCCCCCAGCAT	TGTTTGACAATCTCGGGCCCACCTTGTTGGCCGCGGGAGCCCCCAGCATGTTTAAGAGCTAAGCGCACATAAGTACCACTCC
CD320	CD320_-_8373189.23-P1P2	GGCTCATGCTGTCCCCACAG	TGTTTGACAATCTCGGGCCCACCTTGTTGGGCTCATGCTGTCCCCACAGGTTTAAGAGCTAAGCGCACATAAGTACCACTCC
CD320	CD320_+_8373212.23-P1P2	GGTGCGCAGGGATAAGAGAG	TGTTTGACAATCTCGGGCCCACCTTGTTGGGTGCGCAGGGATAAGAGAGGTTTAAGAGCTAAGCGCACATAAGTACCACTCC
CD320	CD320_-_8372771.23-P1P2	GGTGACAATGGGGGACGACA	TGTTTGACAATCTCGGGCCCACCTTGTTGGGTGACAATGGGGGACGACAGTTTAAGAGCTAAGCGCACATAAGTACCACTCC
CD320	CD320_+_8373265.23-P1P2	GCGGGCGCCGCAGAACTCAG	TGTTTGACAATCTCGGGCCCACCTTGTTGGCGGGCGCCGCAGAACTCAGGTTTAAGAGCTAAGCGCACATAAGTACCACTCC
CD320	CD320_+_8373207.23-P1P2	GCAGGGATAAGAGAGCGGTC	TGTTTGACAATCTCGGGCCCACCTTGTTGGCAGGGATAAGAGAGCGGTCGTTTAAGAGCTAAGCGCACATAAGTACCACTCC
CD36	CD36_-_80267972.23-P1P2	GGTACTGAGGACTGCAGTGT	TGTTTGACAATCTCGGGCCCACCTTGTTGGGTACTGAGGACTGCAGTGTGTTTAAGAGCTAAGCGCACATAAGTACCACTCC
CD36	CD36_-_80268131.23-P1P2	GCCATCACCCAGATGACGGG	TGTTTGACAATCTCGGGCCCACCTTGTTGGCCATCACCCAGATGACGGGGTTTAAGAGCTAAGCGCACATAAGTACCACTCC
CD36	CD36_-_80268290.23-P1P2	GATGCTTAAACCATACCCAA	TGTTTGACAATCTCGGGCCCACCTTGTTGGATGCTTAAACCATACCCAAGTTTAAGAGCTAAGCGCACATAAGTACCACTCC
CD36	CD36_-_80268186.23-P1P2	GTATAGGAGGACAGGAAAAA	TGTTTGACAATCTCGGGCCCACCTTGTTGGTATAGGAGGACAGGAAAAAGTTTAAGAGCTAAGCGCACATAAGTACCACTCC
CD36	CD36_+_80267998.23-P1P2	GCATTTGGACAATTCTTAAT	TGTTTGACAATCTCGGGCCCACCTTGTTGGCATTTGGACAATTCTTAATGTTTAAGAGCTAAGCGCACATAAGTACCACTCC
CD55	CD55_+_207495720.23-P1P2	GGGAAGGCCACAGTCACCTA	TGTTTGACAATCTCGGGCCCACCTTGTTGGGGAAGGCCACAGTCACCTAGTTTAAGAGCTAAGCGCACATAAGTACCACTCC
CD55	CD55_+_207495045.23-P1P2	GGAGTCGCAGCTACGCCCAG	TGTTTGACAATCTCGGGCCCACCTTGTTGGGAGTCGCAGCTACGCCCAGGTTTAAGAGCTAAGCGCACATAAGTACCACTCC
CD55	CD55_+_207495088.23-P1P2	GGGCGCGCCGGGTTAGAACA	TGTTTGACAATCTCGGGCCCACCTTGTTGGGGCGCGCCGGGTTAGAACAGTTTAAGAGCTAAGCGCACATAAGTACCACTCC
CD55	CD55_-_207495267.23-P1P2	GCTGGGTGGGAGGTCCAAGT	TGTTTGACAATCTCGGGCCCACCTTGTTGGCTGGGTGGGAGGTCCAAGTGTTTAAGAGCTAAGCGCACATAAGTACCACTCC
CD55	CD55_-_207495079.23-P1P2	GCTGCGACTCGGCGGAGTCC	TGTTTGACAATCTCGGGCCCACCTTGTTGGCTGCGACTCGGCGGAGTCCGTTTAAGAGCTAAGCGCACATAAGTACCACTCC
CDH10	CDH10_-_24645035.23-P1P2	GTGCAGCACTCGCCATGGGA	TGTTTGACAATCTCGGGCCCACCTTGTTGGTGCAGCACTCGCCATGGGAGTTTAAGAGCTAAGCGCACATAAGTACCACTCC
CDH10	CDH10_-_24645031.23-P1P2	GGAGCTGCAGCACTCGCCAT	TGTTTGACAATCTCGGGCCCACCTTGTTGGGAGCTGCAGCACTCGCCATGTTTAAGAGCTAAGCGCACATAAGTACCACTCC
CDH10	CDH10_-_24644891.23-P1P2	GAGGGAACCGAAGAAAACGG	TGTTTGACAATCTCGGGCCCACCTTGTTGGAGGGAACCGAAGAAAACGGGTTTAAGAGCTAAGCGCACATAAGTACCACTCC
CDH10	CDH10_+_24644697.23-P1P2	GAGAAGCTGATAAAAAAGGT	TGTTTGACAATCTCGGGCCCACCTTGTTGGAGAAGCTGATAAAAAAGGTGTTTAAGAGCTAAGCGCACATAAGTACCACTCC
CDH10	CDH10_-_24645119.23-P1P2	GGAGGGCGCATCCGAGAGGA	TGTTTGACAATCTCGGGCCCACCTTGTTGGGAGGGCGCATCCGAGAGGAGTTTAAGAGCTAAGCGCACATAAGTACCACTCC
CDH11	CDH11_-_65155534.23-P1P2	GCCGGAGCCAGGGAGAGTCG	TGTTTGACAATCTCGGGCCCACCTTGTTGGCCGGAGCCAGGGAGAGTCGGTTTAAGAGCTAAGCGCACATAAGTACCACTCC
CDH11	CDH11_+_65155957.23-P1P2	GCGCTCGGCGGCTCATTCCG	TGTTTGACAATCTCGGGCCCACCTTGTTGGCGCTCGGCGGCTCATTCCGGTTTAAGAGCTAAGCGCACATAAGTACCACTCC
CDH11	CDH11_-_65155891.23-P1P2	GGGTCCCATTCACAAGTCAG	TGTTTGACAATCTCGGGCCCACCTTGTTGGGGTCCCATTCACAAGTCAGGTTTAAGAGCTAAGCGCACATAAGTACCACTCC
CDH11	CDH11_+_65155928.23-P1P2	GCAGCTGAGGGGAGCGTCGC	TGTTTGACAATCTCGGGCCCACCTTGTTGGCAGCTGAGGGGAGCGTCGCGTTTAAGAGCTAAGCGCACATAAGTACCACTCC
CDH11	CDH11_-_65155894.23-P1P2	GCCCATTCACAAGTCAGCGG	TGTTTGACAATCTCGGGCCCACCTTGTTGGCCCATTCACAAGTCAGCGGGTTTAAGAGCTAAGCGCACATAAGTACCACTCC
CDH13	CDH13_+_82660671.23-P1P2	GTCCGACTAGAAGCGCCCGG	TGTTTGACAATCTCGGGCCCACCTTGTTGGTCCGACTAGAAGCGCCCGGGTTTAAGAGCTAAGCGCACATAAGTACCACTCC
CDH13	CDH13_+_82661015.23-P1P2	GCTGCTAGCAAAAAAGGACT	TGTTTGACAATCTCGGGCCCACCTTGTTGGCTGCTAGCAAAAAAGGACTGTTTAAGAGCTAAGCGCACATAAGTACCACTCC
CDH13	CDH13_-_82660879.23-P1P2	GGACAGATCGGGGCTCGGTA	TGTTTGACAATCTCGGGCCCACCTTGTTGGGACAGATCGGGGCTCGGTAGTTTAAGAGCTAAGCGCACATAAGTACCACTCC
CDH13	CDH13_-_82660869.23-P1P2	GCGGCGGCGAAGACAGATCG	TGTTTGACAATCTCGGGCCCACCTTGTTGGCGGCGGCGAAGACAGATCGGTTTAAGAGCTAAGCGCACATAAGTACCACTCC
CDH13	CDH13_-_82660755.23-P1P2	GTGTCCCAGGTAGGGAAGAG	TGTTTGACAATCTCGGGCCCACCTTGTTGGTGTCCCAGGTAGGGAAGAGGTTTAAGAGCTAAGCGCACATAAGTACCACTCC
CDH18	CDH18_-_19987916.23-P1P2	GTCAGGGAAGACAACAGCAC	TGTTTGACAATCTCGGGCCCACCTTGTTGGTCAGGGAAGACAACAGCACGTTTAAGAGCTAAGCGCACATAAGTACCACTCC
CDH18	CDH18_+_19988286.23-P1P2	GAGTCTGGGCTTTCCGAGGA	TGTTTGACAATCTCGGGCCCACCTTGTTGGAGTCTGGGCTTTCCGAGGAGTTTAAGAGCTAAGCGCACATAAGTACCACTCC
CDH18	CDH18_-_19988219.23-P1P2	GGCGGACTTGCCCTAACTGG	TGTTTGACAATCTCGGGCCCACCTTGTTGGGCGGACTTGCCCTAACTGGGTTTAAGAGCTAAGCGCACATAAGTACCACTCC
CDH18	CDH18_+_19988056.23-P1P2	GATGGGTTTCACAGGATCGA	TGTTTGACAATCTCGGGCCCACCTTGTTGGATGGGTTTCACAGGATCGAGTTTAAGAGCTAAGCGCACATAAGTACCACTCC
CDH18	CDH18_-_19988295.23-P1P2	GCACAGCTGCTCGCCGTCCT	TGTTTGACAATCTCGGGCCCACCTTGTTGGCACAGCTGCTCGCCGTCCTGTTTAAGAGCTAAGCGCACATAAGTACCACTCC
CDH22	CDH22_-_44937014.23-P1P2	GGCCGCCCGCAGGAGCCGGA	TGTTTGACAATCTCGGGCCCACCTTGTTGGGCCGCCCGCAGGAGCCGGAGTTTAAGAGCTAAGCGCACATAAGTACCACTCC
CDH22	CDH22_-_44936656.23-P1P2	GCGGGCTTCGGGCCGAGAGG	TGTTTGACAATCTCGGGCCCACCTTGTTGGCGGGCTTCGGGCCGAGAGGGTTTAAGAGCTAAGCGCACATAAGTACCACTCC
CDH22	CDH22_-_44936629.23-P1P2	GCGAGGTTGTGGGGACGGGT	TGTTTGACAATCTCGGGCCCACCTTGTTGGCGAGGTTGTGGGGACGGGTGTTTAAGAGCTAAGCGCACATAAGTACCACTCC
CDH22	CDH22_+_44936927.23-P1P2	GCCCACGCAGCGTCCCGAGG	TGTTTGACAATCTCGGGCCCACCTTGTTGGCCCACGCAGCGTCCCGAGGGTTTAAGAGCTAAGCGCACATAAGTACCACTCC
CDH22	CDH22_-_44936726.23-P1P2	GCCCTCCCGGCCGAGAGGAG	TGTTTGACAATCTCGGGCCCACCTTGTTGGCCCTCCCGGCCGAGAGGAGGTTTAAGAGCTAAGCGCACATAAGTACCACTCC
CDH2	CDH2_-_25757092.23-P1P2	GCAACAGCGGCGCGGAGAAA	TGTTTGACAATCTCGGGCCCACCTTGTTGGCAACAGCGGCGCGGAGAAAGTTTAAGAGCTAAGCGCACATAAGTACCACTCC
CDH2	CDH2_-_25757019.23-P1P2	GGGGCCGAGCGAAGAGCCGG	TGTTTGACAATCTCGGGCCCACCTTGTTGGGGGCCGAGCGAAGAGCCGGGTTTAAGAGCTAAGCGCACATAAGTACCACTCC
CDH2	CDH2_-_25756711.23-P1P2	GCCTAGAGCCCCGCCAGGAA	TGTTTGACAATCTCGGGCCCACCTTGTTGGCCTAGAGCCCCGCCAGGAAGTTTAAGAGCTAAGCGCACATAAGTACCACTCC
CDH2	CDH2_-_25756990.23-P1P2	GCCCGCTATCCGGCACATGG	TGTTTGACAATCTCGGGCCCACCTTGTTGGCCCGCTATCCGGCACATGGGTTTAAGAGCTAAGCGCACATAAGTACCACTCC
CDH2	CDH2_-_25757016.23-P1P2	GGAGGGGCCGAGCGAAGAGC	TGTTTGACAATCTCGGGCCCACCTTGTTGGGAGGGGCCGAGCGAAGAGCGTTTAAGAGCTAAGCGCACATAAGTACCACTCC
CDH4	CDH4_-_59827320.23-P1P2	GCTCCGAGCGCGCGGAACAG	TGTTTGACAATCTCGGGCCCACCTTGTTGGCTCCGAGCGCGCGGAACAGGTTTAAGAGCTAAGCGCACATAAGTACCACTCC
CDH4	CDH4_-_59827728.23-P1P2	GCACCCGGCGGGGCTCTCCC	TGTTTGACAATCTCGGGCCCACCTTGTTGGCACCCGGCGGGGCTCTCCCGTTTAAGAGCTAAGCGCACATAAGTACCACTCC
CDH4	CDH4_-_59827326.23-P1P2	GGCGCGCGGAACAGAGGCGC	TGTTTGACAATCTCGGGCCCACCTTGTTGGGCGCGCGGAACAGAGGCGCGTTTAAGAGCTAAGCGCACATAAGTACCACTCC
CDH4	CDH4_-_59827329.23-P1P2	GCGCGGAACAGAGGCGCGGG	TGTTTGACAATCTCGGGCCCACCTTGTTGGCGCGGAACAGAGGCGCGGGGTTTAAGAGCTAAGCGCACATAAGTACCACTCC
CDH4	CDH4_-_59827353.23-P1P2	GGCGAGGCCGGCGGACGCAC	TGTTTGACAATCTCGGGCCCACCTTGTTGGGCGAGGCCGGCGGACGCACGTTTAAGAGCTAAGCGCACATAAGTACCACTCC
CDH7	CDH7_+_63418242.23-P1P2	GCGCGCGCGGGGCAGACTGG	TGTTTGACAATCTCGGGCCCACCTTGTTGGCGCGCGCGGGGCAGACTGGGTTTAAGAGCTAAGCGCACATAAGTACCACTCC
CDH7	CDH7_+_63417874.23-P1P2	GCCTCCCAGAGACCCGGTGG	TGTTTGACAATCTCGGGCCCACCTTGTTGGCCTCCCAGAGACCCGGTGGGTTTAAGAGCTAAGCGCACATAAGTACCACTCC
CDH7	CDH7_+_63418039.23-P1P2	GGAGCGCGCGGCCAGAGAGA	TGTTTGACAATCTCGGGCCCACCTTGTTGGGAGCGCGCGGCCAGAGAGAGTTTAAGAGCTAAGCGCACATAAGTACCACTCC
CDH7	CDH7_-_63417912.23-P1P2	GGGAGGCGCCGAAGTCTCAG	TGTTTGACAATCTCGGGCCCACCTTGTTGGGGAGGCGCCGAAGTCTCAGGTTTAAGAGCTAAGCGCACATAAGTACCACTCC
CDH7	CDH7_-_63418706.23-P1P2	GTGCAGCGGCAAACATGGGC	TGTTTGACAATCTCGGGCCCACCTTGTTGGTGCAGCGGCAAACATGGGCGTTTAAGAGCTAAGCGCACATAAGTACCACTCC
CDH8	CDH8_-_62069900.23-P1P2	GGCGCGCAAGGTGTCCGAAG	TGTTTGACAATCTCGGGCCCACCTTGTTGGGCGCGCAAGGTGTCCGAAGGTTTAAGAGCTAAGCGCACATAAGTACCACTCC
CDH8	CDH8_+_62070102.23-P1P2	GAGGCATGAACGGAATCCGG	TGTTTGACAATCTCGGGCCCACCTTGTTGGAGGCATGAACGGAATCCGGGTTTAAGAGCTAAGCGCACATAAGTACCACTCC
CDH8	CDH8_+_62070121.23-P1P2	GCAAGCCCTGTAGCTCCGAG	TGTTTGACAATCTCGGGCCCACCTTGTTGGCAAGCCCTGTAGCTCCGAGGTTTAAGAGCTAAGCGCACATAAGTACCACTCC
CDH8	CDH8_+_62070112.23-P1P2	GTAGCTCCGAGAGGCATGAA	TGTTTGACAATCTCGGGCCCACCTTGTTGGTAGCTCCGAGAGGCATGAAGTTTAAGAGCTAAGCGCACATAAGTACCACTCC
CDH8	CDH8_-_62069952.23-P1P2	GCTGGATAGTCGGAACATAG	TGTTTGACAATCTCGGGCCCACCTTGTTGGCTGGATAGTCGGAACATAGGTTTAAGAGCTAAGCGCACATAAGTACCACTCC
CDK5R1	CDK5R1_-_30813611.23-P1P2	GTCGGCAGAGTTGGGTTGCG	TGTTTGACAATCTCGGGCCCACCTTGTTGGTCGGCAGAGTTGGGTTGCGGTTTAAGAGCTAAGCGCACATAAGTACCACTCC
CDK5R1	CDK5R1_-_30813632.23-P1P2	GGGCGCCGAGGACTCTCCGG	TGTTTGACAATCTCGGGCCCACCTTGTTGGGGCGCCGAGGACTCTCCGGGTTTAAGAGCTAAGCGCACATAAGTACCACTCC
CDK5R1	CDK5R1_-_30813629.23-P1P2	GGCGGGCGCCGAGGACTCTC	TGTTTGACAATCTCGGGCCCACCTTGTTGGGCGGGCGCCGAGGACTCTCGTTTAAGAGCTAAGCGCACATAAGTACCACTCC
CDK5R1	CDK5R1_+_30813615.23-P1P2	GCCGGCCGCCGGAGAGTCCT	TGTTTGACAATCTCGGGCCCACCTTGTTGGCCGGCCGCCGGAGAGTCCTGTTTAAGAGCTAAGCGCACATAAGTACCACTCC
CDK5R1	CDK5R1_-_30813603.23-P1P2	GGCCCCGCGTCGGCAGAGTT	TGTTTGACAATCTCGGGCCCACCTTGTTGGGCCCCGCGTCGGCAGAGTTGTTTAAGAGCTAAGCGCACATAAGTACCACTCC
CDK5	CDK5_+_150754952.23-P1P2	GTAAAACCGAGGGCCCGCAG	TGTTTGACAATCTCGGGCCCACCTTGTTGGTAAAACCGAGGGCCCGCAGGTTTAAGAGCTAAGCGCACATAAGTACCACTCC
CDK5	CDK5_+_150754783.23-P1P2	GCAGGCTCCGATCTCAGCAG	TGTTTGACAATCTCGGGCCCACCTTGTTGGCAGGCTCCGATCTCAGCAGGTTTAAGAGCTAAGCGCACATAAGTACCACTCC
CDK5	CDK5_-_150754512.23-P1P2	GTGAAGGCGGTGCTCCGGAA	TGTTTGACAATCTCGGGCCCACCTTGTTGGTGAAGGCGGTGCTCCGGAAGTTTAAGAGCTAAGCGCACATAAGTACCACTCC
CDK5	CDK5_-_150754596.23-P1P2	GAGGTCTGCAGCAAGAAACG	TGTTTGACAATCTCGGGCCCACCTTGTTGGAGGTCTGCAGCAAGAAACGGTTTAAGAGCTAAGCGCACATAAGTACCACTCC
CDK5	CDK5_+_150754962.23-P1P2	GGCCAGAGTCTTAAAACCGA	TGTTTGACAATCTCGGGCCCACCTTGTTGGGCCAGAGTCTTAAAACCGAGTTTAAGAGCTAAGCGCACATAAGTACCACTCC
CDKN1A	CDKN1A_-_36646575.23-P1P2	GGCACCGAGGCACTCAGAGG	TGTTTGACAATCTCGGGCCCACCTTGTTGGGCACCGAGGCACTCAGAGGGTTTAAGAGCTAAGCGCACATAAGTACCACTCC
CDKN1A	CDKN1A_+_36646518.23-P1P2	GGCCCAGCTCCGGCTCCACA	TGTTTGACAATCTCGGGCCCACCTTGTTGGGCCCAGCTCCGGCTCCACAGTTTAAGAGCTAAGCGCACATAAGTACCACTCC
CDKN1A	CDKN1A_+_36646528.23-P1P2	GGCGAATCCGCGCCCAGCTC	TGTTTGACAATCTCGGGCCCACCTTGTTGGGCGAATCCGCGCCCAGCTCGTTTAAGAGCTAAGCGCACATAAGTACCACTCC
CDKN1A	CDKN1A_-_36646586.23-P1P2	GCTCAGAGGAGGTGAGAGAG	TGTTTGACAATCTCGGGCCCACCTTGTTGGCTCAGAGGAGGTGAGAGAGGTTTAAGAGCTAAGCGCACATAAGTACCACTCC
CDKN1A	CDKN1A_-_36646538.23-P1P2	GTCCTTGTGGAGCCGGAGCT	TGTTTGACAATCTCGGGCCCACCTTGTTGGTCCTTGTGGAGCCGGAGCTGTTTAAGAGCTAAGCGCACATAAGTACCACTCC
CDKN1B	CDKN1B_+_12870313.23-P1P2	GCAATATGGCGGTGGAAGGG	TGTTTGACAATCTCGGGCCCACCTTGTTGGCAATATGGCGGTGGAAGGGGTTTAAGAGCTAAGCGCACATAAGTACCACTCC
CDKN1B	CDKN1B_-_12870352.23-P1P2	GATTGGGCCACTAAAAAAAG	TGTTTGACAATCTCGGGCCCACCTTGTTGGATTGGGCCACTAAAAAAAGGTTTAAGAGCTAAGCGCACATAAGTACCACTCC
CDKN1B	CDKN1B_+_12870316.23-P1P2	GGCCCAATATGGCGGTGGAA	TGTTTGACAATCTCGGGCCCACCTTGTTGGGCCCAATATGGCGGTGGAAGTTTAAGAGCTAAGCGCACATAAGTACCACTCC
CDKN1B	CDKN1B_-_12870766.23-P1P2	GGAGGCGGTCGTGCAGACCC	TGTTTGACAATCTCGGGCCCACCTTGTTGGGAGGCGGTCGTGCAGACCCGTTTAAGAGCTAAGCGCACATAAGTACCACTCC
CDKN1B	CDKN1B_+_12870802.23-P1P2	GGTCCATCCGCTCCAGGCTA	TGTTTGACAATCTCGGGCCCACCTTGTTGGGTCCATCCGCTCCAGGCTAGTTTAAGAGCTAAGCGCACATAAGTACCACTCC
CELF1	CELF1_-_47574636.23-P1P2	GTGCTGAGGCCGAATCCCGG	TGTTTGACAATCTCGGGCCCACCTTGTTGGTGCTGAGGCCGAATCCCGGGTTTAAGAGCTAAGCGCACATAAGTACCACTCC
CELF1	CELF1_+_47574661.23-P1P2	GTGTTCTGCTCTGGCGGCAG	TGTTTGACAATCTCGGGCCCACCTTGTTGGTGTTCTGCTCTGGCGGCAGGTTTAAGAGCTAAGCGCACATAAGTACCACTCC
CELF1	CELF1_-_47574696.23-P1P2	GGCAGAACACCCCAAAATGG	TGTTTGACAATCTCGGGCCCACCTTGTTGGGCAGAACACCCCAAAATGGGTTTAAGAGCTAAGCGCACATAAGTACCACTCC
CELF1	CELF1_-_47574258.23-P1P2	GCTCTGAGCCTAGAGAGTGA	TGTTTGACAATCTCGGGCCCACCTTGTTGGCTCTGAGCCTAGAGAGTGAGTTTAAGAGCTAAGCGCACATAAGTACCACTCC
CELF1	CELF1_-_47574264.23-P1P2	GGCCTAGAGAGTGAAGGTAA	TGTTTGACAATCTCGGGCCCACCTTGTTGGGCCTAGAGAGTGAAGGTAAGTTTAAGAGCTAAGCGCACATAAGTACCACTCC
CELF4	CELF4_-_35145487.23-P1P2	GAATGGTCGACGGGTTCCCC	TGTTTGACAATCTCGGGCCCACCTTGTTGGAATGGTCGACGGGTTCCCCGTTTAAGAGCTAAGCGCACATAAGTACCACTCC
CELF4	CELF4_+_35145714.23-P1P2	GCGAGGTGTAGAGAAACCGA	TGTTTGACAATCTCGGGCCCACCTTGTTGGCGAGGTGTAGAGAAACCGAGTTTAAGAGCTAAGCGCACATAAGTACCACTCC
CELF4	CELF4_+_35145329.23-P1P2	GTTCTGAAGGACAGGTTCAC	TGTTTGACAATCTCGGGCCCACCTTGTTGGTTCTGAAGGACAGGTTCACGTTTAAGAGCTAAGCGCACATAAGTACCACTCC
CELF4	CELF4_+_35145768.23-P1P2	GCGCGAGCGAGCGAGAGAAG	TGTTTGACAATCTCGGGCCCACCTTGTTGGCGCGAGCGAGCGAGAGAAGGTTTAAGAGCTAAGCGCACATAAGTACCACTCC
CELF4	CELF4_+_35145317.23-P1P2	GGGTTCACAGGCATGCACAA	TGTTTGACAATCTCGGGCCCACCTTGTTGGGGTTCACAGGCATGCACAAGTTTAAGAGCTAAGCGCACATAAGTACCACTCC
CERS1	CERS1_+_19006919.23-P1P2	GCGGCTCCGTCGGCTACCGC	TGTTTGACAATCTCGGGCCCACCTTGTTGGCGGCTCCGTCGGCTACCGCGTTTAAGAGCTAAGCGCACATAAGTACCACTCC
CERS1	CERS1_+_19006897.23-P1P2	GCGGGCGCAGGCGACGGGCA	TGTTTGACAATCTCGGGCCCACCTTGTTGGCGGGCGCAGGCGACGGGCAGTTTAAGAGCTAAGCGCACATAAGTACCACTCC
CERS1	CERS1_+_19006515.23-P1P2	GCTGGCTGCTGCGGATGAAG	TGTTTGACAATCTCGGGCCCACCTTGTTGGCTGGCTGCTGCGGATGAAGGTTTAAGAGCTAAGCGCACATAAGTACCACTCC
CERS1	CERS1_-_19006712.23-P1P2	GCCAGCAGCAGCAGCTCGGG	TGTTTGACAATCTCGGGCCCACCTTGTTGGCCAGCAGCAGCAGCTCGGGGTTTAAGAGCTAAGCGCACATAAGTACCACTCC
CERS1	CERS1_+_19006877.23-P1P2	GGGCGGGCGAGCGGGCGGTA	TGTTTGACAATCTCGGGCCCACCTTGTTGGGGCGGGCGAGCGGGCGGTAGTTTAAGAGCTAAGCGCACATAAGTACCACTCC
CETN2	CETN2_-_151998124.23-P2	GGAGGAAAGGAAGGGCAGTA	TGTTTGACAATCTCGGGCCCACCTTGTTGGGAGGAAAGGAAGGGCAGTAGTTTAAGAGCTAAGCGCACATAAGTACCACTCC
CETN2	CETN2_+_151997723.23-P2	GGGACAGGAAAAATGAACTT	TGTTTGACAATCTCGGGCCCACCTTGTTGGGGACAGGAAAAATGAACTTGTTTAAGAGCTAAGCGCACATAAGTACCACTCC
CETN2	CETN2_-_151998167.23-P2	GTTCAGTTCTTTAACATCTA	TGTTTGACAATCTCGGGCCCACCTTGTTGGTTCAGTTCTTTAACATCTAGTTTAAGAGCTAAGCGCACATAAGTACCACTCC
CETN2	CETN2_+_151997743.23-P2	GAAGTGAAATTGATAAGGAA	TGTTTGACAATCTCGGGCCCACCTTGTTGGAAGTGAAATTGATAAGGAAGTTTAAGAGCTAAGCGCACATAAGTACCACTCC
CETN2	CETN2_-_151998128.23-P2	GAAAGGAAGGGCAGTACGGC	TGTTTGACAATCTCGGGCCCACCTTGTTGGAAAGGAAGGGCAGTACGGCGTTTAAGAGCTAAGCGCACATAAGTACCACTCC
CETN2	CETN2_+_151999287.23-P1	GGCCGAGTCAGTGTACACGT	TGTTTGACAATCTCGGGCCCACCTTGTTGGGCCGAGTCAGTGTACACGTGTTTAAGAGCTAAGCGCACATAAGTACCACTCC
CETN2	CETN2_+_151999272.23-P1	GACGTCGGTTGCCTAACAAC	TGTTTGACAATCTCGGGCCCACCTTGTTGGACGTCGGTTGCCTAACAACGTTTAAGAGCTAAGCGCACATAAGTACCACTCC
CETN2	CETN2_+_151999266.23-P1	GGTTGCCTAACAACCGGCAG	TGTTTGACAATCTCGGGCCCACCTTGTTGGGTTGCCTAACAACCGGCAGGTTTAAGAGCTAAGCGCACATAAGTACCACTCC
CETN2	CETN2_+_151999213.23-P1	GTGTCGCGCCCCACGCCCAG	TGTTTGACAATCTCGGGCCCACCTTGTTGGTGTCGCGCCCCACGCCCAGGTTTAAGAGCTAAGCGCACATAAGTACCACTCC
CETN2	CETN2_-_151999283.23-P1	GGAGTCCGCTGCCGGTTGTT	TGTTTGACAATCTCGGGCCCACCTTGTTGGGAGTCCGCTGCCGGTTGTTGTTTAAGAGCTAAGCGCACATAAGTACCACTCC
CHCHD10	CHCHD10_-_24110100.23-P1P2	GCGGGCGACCTTAGAGACGG	TGTTTGACAATCTCGGGCCCACCTTGTTGGCGGGCGACCTTAGAGACGGGTTTAAGAGCTAAGCGCACATAAGTACCACTCC
CHCHD10	CHCHD10_-_24110097.23-P1P2	GACCCGGGCGACCTTAGAGA	TGTTTGACAATCTCGGGCCCACCTTGTTGGACCCGGGCGACCTTAGAGAGTTTAAGAGCTAAGCGCACATAAGTACCACTCC
CHCHD10	CHCHD10_-_24109711.23-P1P2	GAGCCCCGGCTGGCCCGAAG	TGTTTGACAATCTCGGGCCCACCTTGTTGGAGCCCCGGCTGGCCCGAAGGTTTAAGAGCTAAGCGCACATAAGTACCACTCC
CHCHD10	CHCHD10_-_24109499.23-P1P2	GCACTCCTCACTGGACACTT	TGTTTGACAATCTCGGGCCCACCTTGTTGGCACTCCTCACTGGACACTTGTTTAAGAGCTAAGCGCACATAAGTACCACTCC
CHCHD10	CHCHD10_-_24109891.23-P1P2	GGACCCACGTCTCCACACGT	TGTTTGACAATCTCGGGCCCACCTTGTTGGGACCCACGTCTCCACACGTGTTTAAGAGCTAAGCGCACATAAGTACCACTCC
CHCHD2	CHCHD2_-_56174016.23-P1P2	GTCATTGCCCCAGTAGAGTC	TGTTTGACAATCTCGGGCCCACCTTGTTGGTCATTGCCCCAGTAGAGTCGTTTAAGAGCTAAGCGCACATAAGTACCACTCC
CHCHD2	CHCHD2_+_56174001.23-P1P2	GGGCCGTCCGGACTCTACTG	TGTTTGACAATCTCGGGCCCACCTTGTTGGGGCCGTCCGGACTCTACTGGTTTAAGAGCTAAGCGCACATAAGTACCACTCC
CHCHD2	CHCHD2_-_56174139.23-P1P2	GACGGCTAGGCCTCCGGACG	TGTTTGACAATCTCGGGCCCACCTTGTTGGACGGCTAGGCCTCCGGACGGTTTAAGAGCTAAGCGCACATAAGTACCACTCC
CHCHD2	CHCHD2_-_56174187.23-P1P2	GTCTGAGGAGACCGGAAGAT	TGTTTGACAATCTCGGGCCCACCTTGTTGGTCTGAGGAGACCGGAAGATGTTTAAGAGCTAAGCGCACATAAGTACCACTCC
CHCHD2	CHCHD2_+_56174130.23-P1P2	GTCGGTGGTTGTCCCACGTC	TGTTTGACAATCTCGGGCCCACCTTGTTGGTCGGTGGTTGTCCCACGTCGTTTAAGAGCTAAGCGCACATAAGTACCACTCC
CHD2	CHD2_+_93425965.23-P2	GCAACATGGCCTCTTCGCTG	TGTTTGACAATCTCGGGCCCACCTTGTTGGCAACATGGCCTCTTCGCTGGTTTAAGAGCTAAGCGCACATAAGTACCACTCC
CHD2	CHD2_-_93426037.23-P2	GGAGGGAGTAAAGCCTAGAG	TGTTTGACAATCTCGGGCCCACCTTGTTGGGAGGGAGTAAAGCCTAGAGGTTTAAGAGCTAAGCGCACATAAGTACCACTCC
CHD2	CHD2_+_93426278.23-P2	GTCCGAGGCGGCAACCGCAG	TGTTTGACAATCTCGGGCCCACCTTGTTGGTCCGAGGCGGCAACCGCAGGTTTAAGAGCTAAGCGCACATAAGTACCACTCC
CHD2	CHD2_+_93425962.23-P2	GCATGGCCTCTTCGCTGCGG	TGTTTGACAATCTCGGGCCCACCTTGTTGGCATGGCCTCTTCGCTGCGGGTTTAAGAGCTAAGCGCACATAAGTACCACTCC
CHD2	CHD2_-_93426044.23-P2	GTAAAGCCTAGAGAGGAGAC	TGTTTGACAATCTCGGGCCCACCTTGTTGGTAAAGCCTAGAGAGGAGACGTTTAAGAGCTAAGCGCACATAAGTACCACTCC
CHD2	CHD2_+_93443587.23-P1	GGCAGAGCGCGCTCTCTCTA	TGTTTGACAATCTCGGGCCCACCTTGTTGGGCAGAGCGCGCTCTCTCTAGTTTAAGAGCTAAGCGCACATAAGTACCACTCC
CHD2	CHD2_+_93443615.23-P1	GGTTGCGTAAAGTGAGGCAA	TGTTTGACAATCTCGGGCCCACCTTGTTGGGTTGCGTAAAGTGAGGCAAGTTTAAGAGCTAAGCGCACATAAGTACCACTCC
CHD2	CHD2_+_93443780.23-P1	GACGACCTGGGCTCTCAGTA	TGTTTGACAATCTCGGGCCCACCTTGTTGGACGACCTGGGCTCTCAGTAGTTTAAGAGCTAAGCGCACATAAGTACCACTCC
CHD2	CHD2_+_93443621.23-P1	GGGGAAAGTTGCGTAAAGTG	TGTTTGACAATCTCGGGCCCACCTTGTTGGGGGAAAGTTGCGTAAAGTGGTTTAAGAGCTAAGCGCACATAAGTACCACTCC
CHD2	CHD2_-_93443542.23-P1	GTGTAGAGAGTGTCAATCAA	TGTTTGACAATCTCGGGCCCACCTTGTTGGTGTAGAGAGTGTCAATCAAGTTTAAGAGCTAAGCGCACATAAGTACCACTCC
CHD8	CHD8_-_21905342.23-P2	GTCACCCCAGTGGAGGAGAG	TGTTTGACAATCTCGGGCCCACCTTGTTGGTCACCCCAGTGGAGGAGAGGTTTAAGAGCTAAGCGCACATAAGTACCACTCC
CHD8	CHD8_+_21905409.23-P2	GTTAGGTTGCGCAGGAGGAG	TGTTTGACAATCTCGGGCCCACCTTGTTGGTTAGGTTGCGCAGGAGGAGGTTTAAGAGCTAAGCGCACATAAGTACCACTCC
CHD8	CHD8_+_21905184.23-P2	GTGGCCATCCCCACCCTGGA	TGTTTGACAATCTCGGGCCCACCTTGTTGGTGGCCATCCCCACCCTGGAGTTTAAGAGCTAAGCGCACATAAGTACCACTCC
CHD8	CHD8_-_21904992.23-P2	GAAAGGGAAAGGGCGAGGTG	TGTTTGACAATCTCGGGCCCACCTTGTTGGAAAGGGAAAGGGCGAGGTGGTTTAAGAGCTAAGCGCACATAAGTACCACTCC
CHD8	CHD8_-_21905106.23-P2	GAGTAAGGTCCATACAGCAG	TGTTTGACAATCTCGGGCCCACCTTGTTGGAGTAAGGTCCATACAGCAGGTTTAAGAGCTAAGCGCACATAAGTACCACTCC
CHD8	CHD8_+_21924200.23-P1	GTGCCTGGAAAGGAAGTACC	TGTTTGACAATCTCGGGCCCACCTTGTTGGTGCCTGGAAAGGAAGTACCGTTTAAGAGCTAAGCGCACATAAGTACCACTCC
CHD8	CHD8_+_21924236.23-P1	GAGGCGCCTTGTTCTCGGAG	TGTTTGACAATCTCGGGCCCACCTTGTTGGAGGCGCCTTGTTCTCGGAGGTTTAAGAGCTAAGCGCACATAAGTACCACTCC
CHD8	CHD8_+_21924259.23-P1	GAGGGCTGGCCATGCTCCGC	TGTTTGACAATCTCGGGCCCACCTTGTTGGAGGGCTGGCCATGCTCCGCGTTTAAGAGCTAAGCGCACATAAGTACCACTCC
CHD8	CHD8_-_21924265.23-P1	GAGAACAAGGCGCCTTCCGG	TGTTTGACAATCTCGGGCCCACCTTGTTGGAGAACAAGGCGCCTTCCGGGTTTAAGAGCTAAGCGCACATAAGTACCACTCC
CHD8	CHD8_+_21924210.23-P1	GGTTGAAACGCTGCCTGGAA	TGTTTGACAATCTCGGGCCCACCTTGTTGGGTTGAAACGCTGCCTGGAAGTTTAAGAGCTAAGCGCACATAAGTACCACTCC
CHEK1	CHEK1_+_125496255.23-P1P2	GATGGGGCAGAAAACGCCTG	TGTTTGACAATCTCGGGCCCACCTTGTTGGATGGGGCAGAAAACGCCTGGTTTAAGAGCTAAGCGCACATAAGTACCACTCC
CHEK1	CHEK1_-_125495934.23-P1P2	GAAGGGCGGCCGGTAGAGTA	TGTTTGACAATCTCGGGCCCACCTTGTTGGAAGGGCGGCCGGTAGAGTAGTTTAAGAGCTAAGCGCACATAAGTACCACTCC
CHEK1	CHEK1_+_125496272.23-P1P2	GAGGATATAGGGAGCGGTAT	TGTTTGACAATCTCGGGCCCACCTTGTTGGAGGATATAGGGAGCGGTATGTTTAAGAGCTAAGCGCACATAAGTACCACTCC
CHEK1	CHEK1_-_125495912.23-P1P2	GGGCAAAGGACAGTCCGGTG	TGTTTGACAATCTCGGGCCCACCTTGTTGGGGCAAAGGACAGTCCGGTGGTTTAAGAGCTAAGCGCACATAAGTACCACTCC
CHEK1	CHEK1_+_125496278.23-P1P2	GAGGAAGAGGATATAGGGAG	TGTTTGACAATCTCGGGCCCACCTTGTTGGAGGAAGAGGATATAGGGAGGTTTAAGAGCTAAGCGCACATAAGTACCACTCC
CHERP	CHERP_+_16653219.23-P1P2	GGCGCTGGTGGTCGATCGTG	TGTTTGACAATCTCGGGCCCACCTTGTTGGGCGCTGGTGGTCGATCGTGGTTTAAGAGCTAAGCGCACATAAGTACCACTCC
CHERP	CHERP_-_16652820.23-P1P2	GCCATTGCGAGCCACGAACT	TGTTTGACAATCTCGGGCCCACCTTGTTGGCCATTGCGAGCCACGAACTGTTTAAGAGCTAAGCGCACATAAGTACCACTCC
CHERP	CHERP_-_16653249.23-P1P2	GCGACCACCAGCGCCGTCTG	TGTTTGACAATCTCGGGCCCACCTTGTTGGCGACCACCAGCGCCGTCTGGTTTAAGAGCTAAGCGCACATAAGTACCACTCC
CHERP	CHERP_+_16652977.23-P1P2	GCCTATCGGGACCCGTACAA	TGTTTGACAATCTCGGGCCCACCTTGTTGGCCTATCGGGACCCGTACAAGTTTAAGAGCTAAGCGCACATAAGTACCACTCC
CHERP	CHERP_-_16653216.23-P1P2	GGGCCGCGGGGAACGTCCTC	TGTTTGACAATCTCGGGCCCACCTTGTTGGGGCCGCGGGGAACGTCCTCGTTTAAGAGCTAAGCGCACATAAGTACCACTCC
CHGB	CHGB_-_5892174.23-P1P2	GCCACACCGCGGGGACCAGG	TGTTTGACAATCTCGGGCCCACCTTGTTGGCCACACCGCGGGGACCAGGGTTTAAGAGCTAAGCGCACATAAGTACCACTCC
CHGB	CHGB_+_5892219.23-P1P2	GCGGCTGGACCGGAGAAGCG	TGTTTGACAATCTCGGGCCCACCTTGTTGGCGGCTGGACCGGAGAAGCGGTTTAAGAGCTAAGCGCACATAAGTACCACTCC
CHGB	CHGB_-_5892546.23-P1P2	GGGCTTCCTAGCCCAACCAG	TGTTTGACAATCTCGGGCCCACCTTGTTGGGGCTTCCTAGCCCAACCAGGTTTAAGAGCTAAGCGCACATAAGTACCACTCC
CHGB	CHGB_+_5892241.23-P1P2	GCCCTGTGCGGAAAGGAAGA	TGTTTGACAATCTCGGGCCCACCTTGTTGGCCCTGTGCGGAAAGGAAGAGTTTAAGAGCTAAGCGCACATAAGTACCACTCC
CHGB	CHGB_+_5892210.23-P1P2	GCGGAGAAGCGAGGCGCAGG	TGTTTGACAATCTCGGGCCCACCTTGTTGGCGGAGAAGCGAGGCGCAGGGTTTAAGAGCTAAGCGCACATAAGTACCACTCC
CHMP2B	CHMP2B_-_87276729.23-P1P2	GGAGTTCCAGGCCGGGCTGA	TGTTTGACAATCTCGGGCCCACCTTGTTGGGAGTTCCAGGCCGGGCTGAGTTTAAGAGCTAAGCGCACATAAGTACCACTCC
CHMP2B	CHMP2B_-_87276493.23-P1P2	GACCTGAGCTCCGGGTGACG	TGTTTGACAATCTCGGGCCCACCTTGTTGGACCTGAGCTCCGGGTGACGGTTTAAGAGCTAAGCGCACATAAGTACCACTCC
CHMP2B	CHMP2B_+_87276878.23-P1P2	GCCTAGGTGAGCCTAAGGTG	TGTTTGACAATCTCGGGCCCACCTTGTTGGCCTAGGTGAGCCTAAGGTGGTTTAAGAGCTAAGCGCACATAAGTACCACTCC
CHMP2B	CHMP2B_+_87276465.23-P1P2	GACCCGGAGCTCAGGTGACC	TGTTTGACAATCTCGGGCCCACCTTGTTGGACCCGGAGCTCAGGTGACCGTTTAAGAGCTAAGCGCACATAAGTACCACTCC
CHMP2B	CHMP2B_-_87276632.23-P1P2	GTCCTTTGCCAGCGTTGGGC	TGTTTGACAATCTCGGGCCCACCTTGTTGGTCCTTTGCCAGCGTTGGGCGTTTAAGAGCTAAGCGCACATAAGTACCACTCC
CHORDC1	CHORDC1_-_89955833.23-P1P2	GGGAGCGTCTCTCTCCGCAG	TGTTTGACAATCTCGGGCCCACCTTGTTGGGGAGCGTCTCTCTCCGCAGGTTTAAGAGCTAAGCGCACATAAGTACCACTCC
CHORDC1	CHORDC1_-_89956220.23-P1P2	GAGCACCGGTCTGACGACTG	TGTTTGACAATCTCGGGCCCACCTTGTTGGAGCACCGGTCTGACGACTGGTTTAAGAGCTAAGCGCACATAAGTACCACTCC
CHORDC1	CHORDC1_-_89955982.23-P1P2	GGACGGCTGCAGGAGATCCG	TGTTTGACAATCTCGGGCCCACCTTGTTGGGACGGCTGCAGGAGATCCGGTTTAAGAGCTAAGCGCACATAAGTACCACTCC
CHORDC1	CHORDC1_-_89955794.23-P1P2	GAGGAGTGCGGGGACGACGG	TGTTTGACAATCTCGGGCCCACCTTGTTGGAGGAGTGCGGGGACGACGGGTTTAAGAGCTAAGCGCACATAAGTACCACTCC
CHORDC1	CHORDC1_-_89955813.23-P1P2	GGGGAAACACGTGGATCCAT	TGTTTGACAATCTCGGGCCCACCTTGTTGGGGGAAACACGTGGATCCATGTTTAAGAGCTAAGCGCACATAAGTACCACTCC
CHRM2	CHRM2_-_136553862.23-P1P2	GCAAGTGGCTGAGACGAGTG	TGTTTGACAATCTCGGGCCCACCTTGTTGGCAAGTGGCTGAGACGAGTGGTTTAAGAGCTAAGCGCACATAAGTACCACTCC
CHRM2	CHRM2_+_136553913.23-P1P2	GCGGGAGAGAACCGACCCCA	TGTTTGACAATCTCGGGCCCACCTTGTTGGCGGGAGAGAACCGACCCCAGTTTAAGAGCTAAGCGCACATAAGTACCACTCC
CHRM2	CHRM2_+_136553808.23-P1P2	GACCTGTTCGTGGTTTAGAC	TGTTTGACAATCTCGGGCCCACCTTGTTGGACCTGTTCGTGGTTTAGACGTTTAAGAGCTAAGCGCACATAAGTACCACTCC
CHRM2	CHRM2_-_136553465.23-P1P2	GTGCTGTACTAAAGGCGCCA	TGTTTGACAATCTCGGGCCCACCTTGTTGGTGCTGTACTAAAGGCGCCAGTTTAAGAGCTAAGCGCACATAAGTACCACTCC
CHRM2	CHRM2_-_136553479.23-P1P2	GCGCCAGGGCGCAAAGACCT	TGTTTGACAATCTCGGGCCCACCTTGTTGGCGCCAGGGCGCAAAGACCTGTTTAAGAGCTAAGCGCACATAAGTACCACTCC
CHRNA3	CHRNA3_-_78913435.23-P1P2	GGGTCCCAGTCCCCAGCGCC	TGTTTGACAATCTCGGGCCCACCTTGTTGGGGTCCCAGTCCCCAGCGCCGTTTAAGAGCTAAGCGCACATAAGTACCACTCC
CHRNA3	CHRNA3_+_78913301.23-P1P2	GTGTCCTCCCGCGGGTCCGA	TGTTTGACAATCTCGGGCCCACCTTGTTGGTGTCCTCCCGCGGGTCCGAGTTTAAGAGCTAAGCGCACATAAGTACCACTCC
CHRNA3	CHRNA3_+_78913131.23-P1P2	GCAGCCCGGCCACCAGCCAT	TGTTTGACAATCTCGGGCCCACCTTGTTGGCAGCCCGGCCACCAGCCATGTTTAAGAGCTAAGCGCACATAAGTACCACTCC
CHRNA3	CHRNA3_-_78912872.23-P1P2	GGGTGGGAGGTGAGCCGAAA	TGTTTGACAATCTCGGGCCCACCTTGTTGGGGTGGGAGGTGAGCCGAAAGTTTAAGAGCTAAGCGCACATAAGTACCACTCC
CHRNA3	CHRNA3_+_78912882.23-P1P2	GCCCGGCGGCGACTTGGGTG	TGTTTGACAATCTCGGGCCCACCTTGTTGGCCCGGCGGCGACTTGGGTGGTTTAAGAGCTAAGCGCACATAAGTACCACTCC
CHRNA4	CHRNA4_+_61992626.23-P1P2	GGAAGACGAACCGGGCCCGG	TGTTTGACAATCTCGGGCCCACCTTGTTGGGAAGACGAACCGGGCCCGGGTTTAAGAGCTAAGCGCACATAAGTACCACTCC
CHRNA4	CHRNA4_+_61992634.23-P1P2	GCCACAGGAGAAGACGAACC	TGTTTGACAATCTCGGGCCCACCTTGTTGGCCACAGGAGAAGACGAACCGTTTAAGAGCTAAGCGCACATAAGTACCACTCC
CHRNA4	CHRNA4_+_61992587.23-P1P2	GGCGCGGGAGGCATGAAGTT	TGTTTGACAATCTCGGGCCCACCTTGTTGGGCGCGGGAGGCATGAAGTTGTTTAAGAGCTAAGCGCACATAAGTACCACTCC
CHRNA4	CHRNA4_+_61992566.23-P1P2	GGCGCGCACGGGCCTCGAAG	TGTTTGACAATCTCGGGCCCACCTTGTTGGGCGCGCACGGGCCTCGAAGGTTTAAGAGCTAAGCGCACATAAGTACCACTCC
CHRNA4	CHRNA4_+_61992225.23-P1P2	GTGACCGCCGGCGAATGCGG	TGTTTGACAATCTCGGGCCCACCTTGTTGGTGACCGCCGGCGAATGCGGGTTTAAGAGCTAAGCGCACATAAGTACCACTCC
CHRNA5	CHRNA5_+_78857951.23-P1P2	GGAGTCGTGAGACAAAACGA	TGTTTGACAATCTCGGGCCCACCTTGTTGGGAGTCGTGAGACAAAACGAGTTTAAGAGCTAAGCGCACATAAGTACCACTCC
CHRNA5	CHRNA5_-_78857911.23-P1P2	GTAGGCTGAGGCTGCTGTCC	TGTTTGACAATCTCGGGCCCACCTTGTTGGTAGGCTGAGGCTGCTGTCCGTTTAAGAGCTAAGCGCACATAAGTACCACTCC
CHRNA5	CHRNA5_-_78857914.23-P1P2	GGCTGAGGCTGCTGTCCCGG	TGTTTGACAATCTCGGGCCCACCTTGTTGGGCTGAGGCTGCTGTCCCGGGTTTAAGAGCTAAGCGCACATAAGTACCACTCC
CHRNA5	CHRNA5_-_78857923.23-P1P2	GGCTGTCCCGGCGGGAGCTG	TGTTTGACAATCTCGGGCCCACCTTGTTGGGCTGTCCCGGCGGGAGCTGGTTTAAGAGCTAAGCGCACATAAGTACCACTCC
CHRNA5	CHRNA5_+_78857876.23-P1P2	GTCAGCCTAGCAGCTTCTGG	TGTTTGACAATCTCGGGCCCACCTTGTTGGTCAGCCTAGCAGCTTCTGGGTTTAAGAGCTAAGCGCACATAAGTACCACTCC
CHRNB1	CHRNB1_-_7348458.23-P1P2	GCGCCAGGCTATGACCCCAG	TGTTTGACAATCTCGGGCCCACCTTGTTGGCGCCAGGCTATGACCCCAGGTTTAAGAGCTAAGCGCACATAAGTACCACTCC
CHRNB1	CHRNB1_-_7348409.23-P1P2	GCCTGTGCTGGCGGTCCCAG	TGTTTGACAATCTCGGGCCCACCTTGTTGGCCTGTGCTGGCGGTCCCAGGTTTAAGAGCTAAGCGCACATAAGTACCACTCC
CHRNB1	CHRNB1_-_7348808.23-P1P2	GGCAAGGCCGGACCAGGGAC	TGTTTGACAATCTCGGGCCCACCTTGTTGGGCAAGGCCGGACCAGGGACGTTTAAGAGCTAAGCGCACATAAGTACCACTCC
CHRNB1	CHRNB1_-_7348933.23-P1P2	GACGGGCCTGGAGTAGAACT	TGTTTGACAATCTCGGGCCCACCTTGTTGGACGGGCCTGGAGTAGAACTGTTTAAGAGCTAAGCGCACATAAGTACCACTCC
CHRNB1	CHRNB1_-_7348837.23-P1P2	GCGGGGCCTGGGACGAGACC	TGTTTGACAATCTCGGGCCCACCTTGTTGGCGGGGCCTGGGACGAGACCGTTTAAGAGCTAAGCGCACATAAGTACCACTCC
CHRNB2	CHRNB2_-_154540333.23-P1P2	GCGCCTGCTCATACCAGGAT	TGTTTGACAATCTCGGGCCCACCTTGTTGGCGCCTGCTCATACCAGGATGTTTAAGAGCTAAGCGCACATAAGTACCACTCC
CHRNB2	CHRNB2_-_154540371.23-P1P2	GCCTCGCAGCCGGCTCCCTG	TGTTTGACAATCTCGGGCCCACCTTGTTGGCCTCGCAGCCGGCTCCCTGGTTTAAGAGCTAAGCGCACATAAGTACCACTCC
CHRNB2	CHRNB2_+_154540730.23-P1P2	GTGCTCTCTGCAGTCCCGGG	TGTTTGACAATCTCGGGCCCACCTTGTTGGTGCTCTCTGCAGTCCCGGGGTTTAAGAGCTAAGCGCACATAAGTACCACTCC
CHRNB2	CHRNB2_-_154540770.23-P1P2	GGCACCTGGGAGGCTGGACT	TGTTTGACAATCTCGGGCCCACCTTGTTGGGCACCTGGGAGGCTGGACTGTTTAAGAGCTAAGCGCACATAAGTACCACTCC
CHRNB2	CHRNB2_-_154540703.23-P1P2	GGAAGGGATTCCCTAGAGGT	TGTTTGACAATCTCGGGCCCACCTTGTTGGGAAGGGATTCCCTAGAGGTGTTTAAGAGCTAAGCGCACATAAGTACCACTCC
CHUK	CHUK_+_101989317.23-P1P2	GACCGGCCTTGGAACAACTG	TGTTTGACAATCTCGGGCCCACCTTGTTGGACCGGCCTTGGAACAACTGGTTTAAGAGCTAAGCGCACATAAGTACCACTCC
CHUK	CHUK_-_101989295.23-P1P2	GCGGGGGCCGCTCCATGGGG	TGTTTGACAATCTCGGGCCCACCTTGTTGGCGGGGGCCGCTCCATGGGGGTTTAAGAGCTAAGCGCACATAAGTACCACTCC
CHUK	CHUK_+_101988955.23-P1P2	GGAGCTGTTGCGGGGAACTT	TGTTTGACAATCTCGGGCCCACCTTGTTGGGAGCTGTTGCGGGGAACTTGTTTAAGAGCTAAGCGCACATAAGTACCACTCC
CHUK	CHUK_-_101989292.23-P1P2	GCCCCGGGGGCCGCTCCATG	TGTTTGACAATCTCGGGCCCACCTTGTTGGCCCCGGGGGCCGCTCCATGGTTTAAGAGCTAAGCGCACATAAGTACCACTCC
CHUK	CHUK_+_101989308.23-P1P2	GGGAACAACTGTGGAACCTG	TGTTTGACAATCTCGGGCCCACCTTGTTGGGGAACAACTGTGGAACCTGGTTTAAGAGCTAAGCGCACATAAGTACCACTCC
CIB1	CIB1_+_90777141.23-P1P2	GTCTGCGTCTCGAGGCGAGT	TGTTTGACAATCTCGGGCCCACCTTGTTGGTCTGCGTCTCGAGGCGAGTGTTTAAGAGCTAAGCGCACATAAGTACCACTCC
CIB1	CIB1_+_90777177.23-P1P2	GCAGTGACGCGGCCCAAGGG	TGTTTGACAATCTCGGGCCCACCTTGTTGGCAGTGACGCGGCCCAAGGGGTTTAAGAGCTAAGCGCACATAAGTACCACTCC
CIB1	CIB1_+_90776760.23-P1P2	GAGGCCGGGAGACCTAGCCC	TGTTTGACAATCTCGGGCCCACCTTGTTGGAGGCCGGGAGACCTAGCCCGTTTAAGAGCTAAGCGCACATAAGTACCACTCC
CIB1	CIB1_+_90777138.23-P1P2	GGCGTCTCGAGGCGAGTTGG	TGTTTGACAATCTCGGGCCCACCTTGTTGGGCGTCTCGAGGCGAGTTGGGTTTAAGAGCTAAGCGCACATAAGTACCACTCC
CIB1	CIB1_-_90776729.23-P1P2	GACGCTGGGGCCTCAGGCGA	TGTTTGACAATCTCGGGCCCACCTTGTTGGACGCTGGGGCCTCAGGCGAGTTTAAGAGCTAAGCGCACATAAGTACCACTCC
CIB2	CIB2_-_78423718.23-P1P2	GCCCGCAGCTCGCCTGGAGG	TGTTTGACAATCTCGGGCCCACCTTGTTGGCCCGCAGCTCGCCTGGAGGGTTTAAGAGCTAAGCGCACATAAGTACCACTCC
CIB2	CIB2_-_78423715.23-P1P2	GCGCCCCGCAGCTCGCCTGG	TGTTTGACAATCTCGGGCCCACCTTGTTGGCGCCCCGCAGCTCGCCTGGGTTTAAGAGCTAAGCGCACATAAGTACCACTCC
CIB2	CIB2_+_78423551.23-P1P2	GCGGCGCGGCGGCCACCATG	TGTTTGACAATCTCGGGCCCACCTTGTTGGCGGCGCGGCGGCCACCATGGTTTAAGAGCTAAGCGCACATAAGTACCACTCC
CIB2	CIB2_+_78423672.23-P1P2	GGGAAGGGTCCGGCCACCGT	TGTTTGACAATCTCGGGCCCACCTTGTTGGGGAAGGGTCCGGCCACCGTGTTTAAGAGCTAAGCGCACATAAGTACCACTCC
CIB2	CIB2_-_78423608.23-P1P2	GGGGCTCCGACTCCCATCAG	TGTTTGACAATCTCGGGCCCACCTTGTTGGGGGCTCCGACTCCCATCAGGTTTAAGAGCTAAGCGCACATAAGTACCACTCC
CLASP1	CLASP1_+_122406970.23-P1P2	GGCGGCTCTCTGGTCCGCAG	TGTTTGACAATCTCGGGCCCACCTTGTTGGGCGGCTCTCTGGTCCGCAGGTTTAAGAGCTAAGCGCACATAAGTACCACTCC
CLASP1	CLASP1_-_122406626.23-P1P2	GCACCCGGCAGGGGAGACTC	TGTTTGACAATCTCGGGCCCACCTTGTTGGCACCCGGCAGGGGAGACTCGTTTAAGAGCTAAGCGCACATAAGTACCACTCC
CLASP1	CLASP1_+_122407006.23-P1P2	GCAAGCGCTTAACCTCATTG	TGTTTGACAATCTCGGGCCCACCTTGTTGGCAAGCGCTTAACCTCATTGGTTTAAGAGCTAAGCGCACATAAGTACCACTCC
CLASP1	CLASP1_+_122406787.23-P1P2	GGATGGGGCGGCCCTGAGGT	TGTTTGACAATCTCGGGCCCACCTTGTTGGGATGGGGCGGCCCTGAGGTGTTTAAGAGCTAAGCGCACATAAGTACCACTCC
CLASP1	CLASP1_+_122406583.23-P1P2	GGGAGAAGCCAGCGAGCCCG	TGTTTGACAATCTCGGGCCCACCTTGTTGGGGAGAAGCCAGCGAGCCCGGTTTAAGAGCTAAGCGCACATAAGTACCACTCC
CLDN12	CLDN12_+_90033285.23-P1P2	GTGTGTGGTAGACCCAGACC	TGTTTGACAATCTCGGGCCCACCTTGTTGGTGTGTGGTAGACCCAGACCGTTTAAGAGCTAAGCGCACATAAGTACCACTCC
CLDN12	CLDN12_-_90032867.23-P1P2	GCTGCGTGTGAGAAGCAGGT	TGTTTGACAATCTCGGGCCCACCTTGTTGGCTGCGTGTGAGAAGCAGGTGTTTAAGAGCTAAGCGCACATAAGTACCACTCC
CLDN12	CLDN12_+_90032756.23-P1P2	GTCCCAGCGAGGTACACCGG	TGTTTGACAATCTCGGGCCCACCTTGTTGGTCCCAGCGAGGTACACCGGGTTTAAGAGCTAAGCGCACATAAGTACCACTCC
CLDN12	CLDN12_-_90033268.23-P1P2	GCCATTGGCTCTAACTAGTA	TGTTTGACAATCTCGGGCCCACCTTGTTGGCCATTGGCTCTAACTAGTAGTTTAAGAGCTAAGCGCACATAAGTACCACTCC
CLDN12	CLDN12_-_90032802.23-P1P2	GCACTTCCTGGGACGCTGAG	TGTTTGACAATCTCGGGCCCACCTTGTTGGCACTTCCTGGGACGCTGAGGTTTAAGAGCTAAGCGCACATAAGTACCACTCC
CLDN15	CLDN15_-_100880704.23-P1P2	GTAGACGCCCAGGGAGTCGG	TGTTTGACAATCTCGGGCCCACCTTGTTGGTAGACGCCCAGGGAGTCGGGTTTAAGAGCTAAGCGCACATAAGTACCACTCC
CLDN15	CLDN15_-_100881079.23-P1P2	GCTGCTTCCTGGCAGGTCAG	TGTTTGACAATCTCGGGCCCACCTTGTTGGCTGCTTCCTGGCAGGTCAGGTTTAAGAGCTAAGCGCACATAAGTACCACTCC
CLDN15	CLDN15_+_100880689.23-P1P2	GGCTGTGCCACCGACTCCCT	TGTTTGACAATCTCGGGCCCACCTTGTTGGGCTGTGCCACCGACTCCCTGTTTAAGAGCTAAGCGCACATAAGTACCACTCC
CLDN15	CLDN15_+_100880644.23-P1P2	GCGTCCATGCTGGCCCTCTC	TGTTTGACAATCTCGGGCCCACCTTGTTGGCGTCCATGCTGGCCCTCTCGTTTAAGAGCTAAGCGCACATAAGTACCACTCC
CLDN15	CLDN15_-_100880695.23-P1P2	GCAGCAGTTGTAGACGCCCA	TGTTTGACAATCTCGGGCCCACCTTGTTGGCAGCAGTTGTAGACGCCCAGTTTAAGAGCTAAGCGCACATAAGTACCACTCC
CLIC1	CLIC1_+_31707519.23-P1P2	GGGGATTTGATTGGCGCAGT	TGTTTGACAATCTCGGGCCCACCTTGTTGGGGGATTTGATTGGCGCAGTGTTTAAGAGCTAAGCGCACATAAGTACCACTCC
CLIC1	CLIC1_+_31707279.23-P1P2	GGGTGTTTCAAATAAATAAG	TGTTTGACAATCTCGGGCCCACCTTGTTGGGGTGTTTCAAATAAATAAGGTTTAAGAGCTAAGCGCACATAAGTACCACTCC
CLIC1	CLIC1_+_31704285.23-P1P2	GCTCTGATCCAGCCCGGGAG	TGTTTGACAATCTCGGGCCCACCTTGTTGGCTCTGATCCAGCCCGGGAGGTTTAAGAGCTAAGCGCACATAAGTACCACTCC
CLIC1	CLIC1_+_31704309.23-P1P2	GGGGCCGGTCGGTGAGTCAG	TGTTTGACAATCTCGGGCCCACCTTGTTGGGGGCCGGTCGGTGAGTCAGGTTTAAGAGCTAAGCGCACATAAGTACCACTCC
CLIC1	CLIC1_+_31704272.23-P1P2	GCGGGAGAGGACCGAGCTGG	TGTTTGACAATCTCGGGCCCACCTTGTTGGCGGGAGAGGACCGAGCTGGGTTTAAGAGCTAAGCGCACATAAGTACCACTCC
CLIC4	CLIC4_-_25072411.23-P1P2	GTGGGTCGGGAAGAGCCCAC	TGTTTGACAATCTCGGGCCCACCTTGTTGGTGGGTCGGGAAGAGCCCACGTTTAAGAGCTAAGCGCACATAAGTACCACTCC
CLIC4	CLIC4_-_25072362.23-P1P2	GTCCAGCGCGTAGGCATCGG	TGTTTGACAATCTCGGGCCCACCTTGTTGGTCCAGCGCGTAGGCATCGGGTTTAAGAGCTAAGCGCACATAAGTACCACTCC
CLIC4	CLIC4_-_25071958.23-P1P2	GAGTCCAGCGAGCAGCACGG	TGTTTGACAATCTCGGGCCCACCTTGTTGGAGTCCAGCGAGCAGCACGGGTTTAAGAGCTAAGCGCACATAAGTACCACTCC
CLIC4	CLIC4_+_25072404.23-P1P2	GGCAGGCAAGTCCCGCCCGT	TGTTTGACAATCTCGGGCCCACCTTGTTGGGCAGGCAAGTCCCGCCCGTGTTTAAGAGCTAAGCGCACATAAGTACCACTCC
CLIC4	CLIC4_-_25072359.23-P1P2	GGTCTCCAGCGCGTAGGCAT	TGTTTGACAATCTCGGGCCCACCTTGTTGGGTCTCCAGCGCGTAGGCATGTTTAAGAGCTAAGCGCACATAAGTACCACTCC
CLN3	CLN3_+_28503307.23-P1P2	GAGGGTCCCTGCTGTAGACG	TGTTTGACAATCTCGGGCCCACCTTGTTGGAGGGTCCCTGCTGTAGACGGTTTAAGAGCTAAGCGCACATAAGTACCACTCC
CLN3	CLN3_+_28502912.23-P1P2	GCGGTCGTGCACCTGAGAGT	TGTTTGACAATCTCGGGCCCACCTTGTTGGCGGTCGTGCACCTGAGAGTGTTTAAGAGCTAAGCGCACATAAGTACCACTCC
CLN3	CLN3_-_28503002.23-P1P2	GGTGGGCTGCGAGCCAGAGG	TGTTTGACAATCTCGGGCCCACCTTGTTGGGTGGGCTGCGAGCCAGAGGGTTTAAGAGCTAAGCGCACATAAGTACCACTCC
CLN3	CLN3_+_28502993.23-P1P2	GCTCATGGAACGACCACCTC	TGTTTGACAATCTCGGGCCCACCTTGTTGGCTCATGGAACGACCACCTCGTTTAAGAGCTAAGCGCACATAAGTACCACTCC
CLN3	CLN3_+_28503325.23-P1P2	GCTTAAAGGTACAGGCCTCA	TGTTTGACAATCTCGGGCCCACCTTGTTGGCTTAAAGGTACAGGCCTCAGTTTAAGAGCTAAGCGCACATAAGTACCACTCC
CLN5	CLN5_+_77566620.23-P1P2	GCTGCCGCAAGTGACCAGAG	TGTTTGACAATCTCGGGCCCACCTTGTTGGCTGCCGCAAGTGACCAGAGGTTTAAGAGCTAAGCGCACATAAGTACCACTCC
CLN5	CLN5_-_77566274.23-P1P2	GGGCACAGGGCGCCGAGATG	TGTTTGACAATCTCGGGCCCACCTTGTTGGGGCACAGGGCGCCGAGATGGTTTAAGAGCTAAGCGCACATAAGTACCACTCC
CLN5	CLN5_+_77566587.23-P1P2	GCAGGGCTGCACGTAACGAG	TGTTTGACAATCTCGGGCCCACCTTGTTGGCAGGGCTGCACGTAACGAGGTTTAAGAGCTAAGCGCACATAAGTACCACTCC
CLN5	CLN5_-_77566223.23-P1P2	GGAGAGGCTCCGGAAGTACT	TGTTTGACAATCTCGGGCCCACCTTGTTGGGAGAGGCTCCGGAAGTACTGTTTAAGAGCTAAGCGCACATAAGTACCACTCC
CLN5	CLN5_+_77566604.23-P1P2	GGAGGGGACGAAAGGTCCCA	TGTTTGACAATCTCGGGCCCACCTTGTTGGGAGGGGACGAAAGGTCCCAGTTTAAGAGCTAAGCGCACATAAGTACCACTCC
CLN8	CLN8_-_1711951.23-P1P2	GCGCGGGCGGTGTTTGAGGC	TGTTTGACAATCTCGGGCCCACCTTGTTGGCGCGGGCGGTGTTTGAGGCGTTTAAGAGCTAAGCGCACATAAGTACCACTCC
CLN8	CLN8_-_1712219.23-P1P2	GGAAGCCCGGGTGAGGGGAC	TGTTTGACAATCTCGGGCCCACCTTGTTGGGAAGCCCGGGTGAGGGGACGTTTAAGAGCTAAGCGCACATAAGTACCACTCC
CLN8	CLN8_-_1711966.23-P1P2	GAGGCCGGCCAGTCGTGACT	TGTTTGACAATCTCGGGCCCACCTTGTTGGAGGCCGGCCAGTCGTGACTGTTTAAGAGCTAAGCGCACATAAGTACCACTCC
CLN8	CLN8_-_1711969.23-P1P2	GCCGGCCAGTCGTGACTGGG	TGTTTGACAATCTCGGGCCCACCTTGTTGGCCGGCCAGTCGTGACTGGGGTTTAAGAGCTAAGCGCACATAAGTACCACTCC
CLN8	CLN8_+_1712345.23-P1P2	GGTGCCGCACGCCCACCGGA	TGTTTGACAATCTCGGGCCCACCTTGTTGGGTGCCGCACGCCCACCGGAGTTTAAGAGCTAAGCGCACATAAGTACCACTCC
CLOCK	CLOCK_-_56412950.23-P1P2	GCCGGGCGGGCGCCTCTCAC	TGTTTGACAATCTCGGGCCCACCTTGTTGGCCGGGCGGGCGCCTCTCACGTTTAAGAGCTAAGCGCACATAAGTACCACTCC
CLOCK	CLOCK_-_56412965.23-P1P2	GTCACCGGGAGCGCTCGCGG	TGTTTGACAATCTCGGGCCCACCTTGTTGGTCACCGGGAGCGCTCGCGGGTTTAAGAGCTAAGCGCACATAAGTACCACTCC
CLOCK	CLOCK_+_56412972.23-P1P2	GCGAGAGCGCGAAGGAAATC	TGTTTGACAATCTCGGGCCCACCTTGTTGGCGAGAGCGCGAAGGAAATCGTTTAAGAGCTAAGCGCACATAAGTACCACTCC
CLOCK	CLOCK_+_56412548.23-P1P2	GGGGAGCTGAAGCCCAAGTT	TGTTTGACAATCTCGGGCCCACCTTGTTGGGGGAGCTGAAGCCCAAGTTGTTTAAGAGCTAAGCGCACATAAGTACCACTCC
CLOCK	CLOCK_+_56412980.23-P1P2	GCCGGAGAGCGAGAGCGCGA	TGTTTGACAATCTCGGGCCCACCTTGTTGGCCGGAGAGCGAGAGCGCGAGTTTAAGAGCTAAGCGCACATAAGTACCACTCC
CLSTN1	CLSTN1_+_9883976.23-P1P2	GGCAAGACGCTGCTCTGAGG	TGTTTGACAATCTCGGGCCCACCTTGTTGGGCAAGACGCTGCTCTGAGGGTTTAAGAGCTAAGCGCACATAAGTACCACTCC
CLSTN1	CLSTN1_+_9883970.23-P1P2	GCGCTGCTCTGAGGCGGGGA	TGTTTGACAATCTCGGGCCCACCTTGTTGGCGCTGCTCTGAGGCGGGGAGTTTAAGAGCTAAGCGCACATAAGTACCACTCC
CLSTN1	CLSTN1_-_9883586.23-P1P2	GCGCATCCCGGCTCGAATCC	TGTTTGACAATCTCGGGCCCACCTTGTTGGCGCATCCCGGCTCGAATCCGTTTAAGAGCTAAGCGCACATAAGTACCACTCC
CLSTN1	CLSTN1_-_9884003.23-P1P2	GCAGAGCAGCGTCTTGCTGA	TGTTTGACAATCTCGGGCCCACCTTGTTGGCAGAGCAGCGTCTTGCTGAGTTTAAGAGCTAAGCGCACATAAGTACCACTCC
CLSTN1	CLSTN1_+_9883933.23-P1P2	GGCGCGGCCCAGCGTCACGG	TGTTTGACAATCTCGGGCCCACCTTGTTGGGCGCGGCCCAGCGTCACGGGTTTAAGAGCTAAGCGCACATAAGTACCACTCC
CLSTN2	CLSTN2_+_139654418.23-P1P2	GAGCTGCGGCAAGGGAGGGT	TGTTTGACAATCTCGGGCCCACCTTGTTGGAGCTGCGGCAAGGGAGGGTGTTTAAGAGCTAAGCGCACATAAGTACCACTCC
CLSTN2	CLSTN2_+_139654432.23-P1P2	GACAGAGGCCAAAGAAGCTG	TGTTTGACAATCTCGGGCCCACCTTGTTGGACAGAGGCCAAAGAAGCTGGTTTAAGAGCTAAGCGCACATAAGTACCACTCC
CLSTN2	CLSTN2_-_139654065.23-P1P2	GCGGCGAGCTAGCGGCGCAG	TGTTTGACAATCTCGGGCCCACCTTGTTGGCGGCGAGCTAGCGGCGCAGGTTTAAGAGCTAAGCGCACATAAGTACCACTCC
CLSTN2	CLSTN2_-_139654057.23-P1P2	GGCTGCTGCCGGCGAGCTAG	TGTTTGACAATCTCGGGCCCACCTTGTTGGGCTGCTGCCGGCGAGCTAGGTTTAAGAGCTAAGCGCACATAAGTACCACTCC
CLSTN2	CLSTN2_+_139654457.23-P1P2	GAACTGACTTCGGGAATCCA	TGTTTGACAATCTCGGGCCCACCTTGTTGGAACTGACTTCGGGAATCCAGTTTAAGAGCTAAGCGCACATAAGTACCACTCC
CLSTN3	CLSTN3_+_7283033.23-P1	GTGAGGCGGTGGACTTGCAG	TGTTTGACAATCTCGGGCCCACCTTGTTGGTGAGGCGGTGGACTTGCAGGTTTAAGAGCTAAGCGCACATAAGTACCACTCC
CLSTN3	CLSTN3_+_7283059.23-P1	GCCTGGGCAGATCCCAATCT	TGTTTGACAATCTCGGGCCCACCTTGTTGGCCTGGGCAGATCCCAATCTGTTTAAGAGCTAAGCGCACATAAGTACCACTCC
CLSTN3	CLSTN3_+_7283439.23-P1	GAGCAGGTCTGAGAACGGAT	TGTTTGACAATCTCGGGCCCACCTTGTTGGAGCAGGTCTGAGAACGGATGTTTAAGAGCTAAGCGCACATAAGTACCACTCC
CLSTN3	CLSTN3_+_7283401.23-P1	GAGAGGGCCAGACACCTGTC	TGTTTGACAATCTCGGGCCCACCTTGTTGGAGAGGGCCAGACACCTGTCGTTTAAGAGCTAAGCGCACATAAGTACCACTCC
CLSTN3	CLSTN3_-_7283029.23-P1	GACGCTGGGCTGGGGGAAAC	TGTTTGACAATCTCGGGCCCACCTTGTTGGACGCTGGGCTGGGGGAAACGTTTAAGAGCTAAGCGCACATAAGTACCACTCC
CLSTN3	CLSTN3_-_7308498.23-P2	GTAGTTGGCCCTGGAGTGCG	TGTTTGACAATCTCGGGCCCACCTTGTTGGTAGTTGGCCCTGGAGTGCGGTTTAAGAGCTAAGCGCACATAAGTACCACTCC
CLSTN3	CLSTN3_+_7308484.23-P2	GTCAGCTGCCACGCACTCCA	TGTTTGACAATCTCGGGCCCACCTTGTTGGTCAGCTGCCACGCACTCCAGTTTAAGAGCTAAGCGCACATAAGTACCACTCC
CLSTN3	CLSTN3_-_7308549.23-P2	GGGGCGCTGCAGCAGGGTGT	TGTTTGACAATCTCGGGCCCACCTTGTTGGGGGCGCTGCAGCAGGGTGTGTTTAAGAGCTAAGCGCACATAAGTACCACTCC
CLSTN3	CLSTN3_-_7308543.23-P2	GGGAGAGGGGCGCTGCAGCA	TGTTTGACAATCTCGGGCCCACCTTGTTGGGGAGAGGGGCGCTGCAGCAGTTTAAGAGCTAAGCGCACATAAGTACCACTCC
CLSTN3	CLSTN3_+_7308883.23-P2	GAGGAAAGCCCGCAGCCCCA	TGTTTGACAATCTCGGGCCCACCTTGTTGGAGGAAAGCCCGCAGCCCCAGTTTAAGAGCTAAGCGCACATAAGTACCACTCC
CLTA	CLTA_+_36190896.23-P1P2	GGAAGCCCTACCCGTGTATC	TGTTTGACAATCTCGGGCCCACCTTGTTGGGAAGCCCTACCCGTGTATCGTTTAAGAGCTAAGCGCACATAAGTACCACTCC
CLTA	CLTA_-_36190964.23-P1P2	GCTTGTCCTCCTCTCCCAGT	TGTTTGACAATCTCGGGCCCACCTTGTTGGCTTGTCCTCCTCTCCCAGTGTTTAAGAGCTAAGCGCACATAAGTACCACTCC
CLTA	CLTA_-_36190975.23-P1P2	GCTCCCAGTCGGCACCACAG	TGTTTGACAATCTCGGGCCCACCTTGTTGGCTCCCAGTCGGCACCACAGGTTTAAGAGCTAAGCGCACATAAGTACCACTCC
CLTA	CLTA_+_36191036.23-P1P2	GGCCATGGCGGGCAACTGAA	TGTTTGACAATCTCGGGCCCACCTTGTTGGGCCATGGCGGGCAACTGAAGTTTAAGAGCTAAGCGCACATAAGTACCACTCC
CLTA	CLTA_+_36190932.23-P1P2	GAGGAGGACAAGCGCCAGGA	TGTTTGACAATCTCGGGCCCACCTTGTTGGAGGAGGACAAGCGCCAGGAGTTTAAGAGCTAAGCGCACATAAGTACCACTCC
CLTB	CLTB_+_175843051.23-P1P2	GGCAGGAGCTGGGAGACGTG	TGTTTGACAATCTCGGGCCCACCTTGTTGGGCAGGAGCTGGGAGACGTGGTTTAAGAGCTAAGCGCACATAAGTACCACTCC
CLTB	CLTB_+_175843107.23-P1P2	GGACCCCGGCCGGGGCCCAG	TGTTTGACAATCTCGGGCCCACCTTGTTGGGACCCCGGCCGGGGCCCAGGTTTAAGAGCTAAGCGCACATAAGTACCACTCC
CLTB	CLTB_+_175843072.23-P1P2	GGCCTGCTCTAGGCCACCCG	TGTTTGACAATCTCGGGCCCACCTTGTTGGGCCTGCTCTAGGCCACCCGGTTTAAGAGCTAAGCGCACATAAGTACCACTCC
CLTB	CLTB_+_175843178.23-P1P2	GGCAGCCGGGCCCCACGAGT	TGTTTGACAATCTCGGGCCCACCTTGTTGGGCAGCCGGGCCCCACGAGTGTTTAAGAGCTAAGCGCACATAAGTACCACTCC
CLTB	CLTB_+_175843128.23-P1P2	GGCTCAGGGCGCGCACCCGG	TGTTTGACAATCTCGGGCCCACCTTGTTGGGCTCAGGGCGCGCACCCGGGTTTAAGAGCTAAGCGCACATAAGTACCACTCC
CLTC	CLTC_+_57697290.23-P1P2	GGGGGCCAGGAGAGCCGCAA	TGTTTGACAATCTCGGGCCCACCTTGTTGGGGGGCCAGGAGAGCCGCAAGTTTAAGAGCTAAGCGCACATAAGTACCACTCC
CLTC	CLTC_+_57697281.23-P1P2	GAGAGCCGCAATGGCGGAAC	TGTTTGACAATCTCGGGCCCACCTTGTTGGAGAGCCGCAATGGCGGAACGTTTAAGAGCTAAGCGCACATAAGTACCACTCC
CLTC	CLTC_-_57697298.23-P1P2	GGCGCCCGGTTCCGCCATTG	TGTTTGACAATCTCGGGCCCACCTTGTTGGGCGCCCGGTTCCGCCATTGGTTTAAGAGCTAAGCGCACATAAGTACCACTCC
CLTC	CLTC_+_57697263.23-P1P2	GCCGGGCGCAGCGCAGACTC	TGTTTGACAATCTCGGGCCCACCTTGTTGGCCGGGCGCAGCGCAGACTCGTTTAAGAGCTAAGCGCACATAAGTACCACTCC
CLTC	CLTC_+_57697257.23-P1P2	GGCAGCGCAGACTCCGGAAA	TGTTTGACAATCTCGGGCCCACCTTGTTGGGCAGCGCAGACTCCGGAAAGTTTAAGAGCTAAGCGCACATAAGTACCACTCC
CLU	CLU_-_27468769.23-P2	GGGGCTGCCTGTGCATTCAG	TGTTTGACAATCTCGGGCCCACCTTGTTGGGGGCTGCCTGTGCATTCAGGTTTAAGAGCTAAGCGCACATAAGTACCACTCC
CLU	CLU_-_27468830.23-P2	GGAGTAGAGAGGGTTCGCAG	TGTTTGACAATCTCGGGCCCACCTTGTTGGGAGTAGAGAGGGTTCGCAGGTTTAAGAGCTAAGCGCACATAAGTACCACTCC
CLU	CLU_-_27469209.23-P2	GTCAGCCCAGCAGGCCCATC	TGTTTGACAATCTCGGGCCCACCTTGTTGGTCAGCCCAGCAGGCCCATCGTTTAAGAGCTAAGCGCACATAAGTACCACTCC
CLU	CLU_-_27469151.23-P2	GCAGAACCAACAGGACGATG	TGTTTGACAATCTCGGGCCCACCTTGTTGGCAGAACCAACAGGACGATGGTTTAAGAGCTAAGCGCACATAAGTACCACTCC
CLU	CLU_-_27468820.23-P2	GTCCCTTCGGAGAGTAGAGA	TGTTTGACAATCTCGGGCCCACCTTGTTGGTCCCTTCGGAGAGTAGAGAGTTTAAGAGCTAAGCGCACATAAGTACCACTCC
CLU	CLU_-_27472180.23-P1	GGGGACATCTCACCGGTCAG	TGTTTGACAATCTCGGGCCCACCTTGTTGGGGGACATCTCACCGGTCAGGTTTAAGAGCTAAGCGCACATAAGTACCACTCC
CLU	CLU_-_27472152.23-P1	GGTGGCTCTGCTCAAGGGTA	TGTTTGACAATCTCGGGCCCACCTTGTTGGGTGGCTCTGCTCAAGGGTAGTTTAAGAGCTAAGCGCACATAAGTACCACTCC
CLU	CLU_-_27472161.23-P1	GCTCAAGGGTAGGGAAGACG	TGTTTGACAATCTCGGGCCCACCTTGTTGGCTCAAGGGTAGGGAAGACGGTTTAAGAGCTAAGCGCACATAAGTACCACTCC
CLU	CLU_+_27472116.23-P1	GGAGCCACACCAGGACGGAT	TGTTTGACAATCTCGGGCCCACCTTGTTGGGAGCCACACCAGGACGGATGTTTAAGAGCTAAGCGCACATAAGTACCACTCC
CLU	CLU_-_27472134.23-P1	GCCGCCCATCCGTCCTGGTG	TGTTTGACAATCTCGGGCCCACCTTGTTGGCCGCCCATCCGTCCTGGTGGTTTAAGAGCTAAGCGCACATAAGTACCACTCC
CNIH2	CNIH2_-_66045720.23-P1	GGGATGAGCGATCGGGGCCC	TGTTTGACAATCTCGGGCCCACCTTGTTGGGGATGAGCGATCGGGGCCCGTTTAAGAGCTAAGCGCACATAAGTACCACTCC
CNIH2	CNIH2_+_66046123.23-P1	GGGCGAAGCCGACAAGCCGA	TGTTTGACAATCTCGGGCCCACCTTGTTGGGGCGAAGCCGACAAGCCGAGTTTAAGAGCTAAGCGCACATAAGTACCACTCC
CNIH2	CNIH2_-_66045713.23-P1	GGATCGCAGGATGAGCGATC	TGTTTGACAATCTCGGGCCCACCTTGTTGGGATCGCAGGATGAGCGATCGTTTAAGAGCTAAGCGCACATAAGTACCACTCC
CNIH2	CNIH2_+_66046158.23-P1	GCGGGAAGAAAGCCGACCAC	TGTTTGACAATCTCGGGCCCACCTTGTTGGCGGGAAGAAAGCCGACCACGTTTAAGAGCTAAGCGCACATAAGTACCACTCC
CNIH2	CNIH2_+_66046155.23-P1	GGAAGAAAGCCGACCACGGG	TGTTTGACAATCTCGGGCCCACCTTGTTGGGAAGAAAGCCGACCACGGGGTTTAAGAGCTAAGCGCACATAAGTACCACTCC
CNIH2	CNIH2_+_66050172.23-P2	GGAAGGAAAAGGCCGCGATG	TGTTTGACAATCTCGGGCCCACCTTGTTGGGAAGGAAAAGGCCGCGATGGTTTAAGAGCTAAGCGCACATAAGTACCACTCC
CNIH2	CNIH2_+_66050151.23-P2	GGTGGCGGAGAAGCAGGTAC	TGTTTGACAATCTCGGGCCCACCTTGTTGGGTGGCGGAGAAGCAGGTACGTTTAAGAGCTAAGCGCACATAAGTACCACTCC
CNIH2	CNIH2_-_66050143.23-P2	GCGGCCACATGTGGAGCGGT	TGTTTGACAATCTCGGGCCCACCTTGTTGGCGGCCACATGTGGAGCGGTGTTTAAGAGCTAAGCGCACATAAGTACCACTCC
CNIH2	CNIH2_+_66050183.23-P2	GCGCTGTTGGGGGAAGGAAA	TGTTTGACAATCTCGGGCCCACCTTGTTGGCGCTGTTGGGGGAAGGAAAGTTTAAGAGCTAAGCGCACATAAGTACCACTCC
CNIH2	CNIH2_+_66050609.23-P2	GCTGCTACCCTCACCTCCAG	TGTTTGACAATCTCGGGCCCACCTTGTTGGCTGCTACCCTCACCTCCAGGTTTAAGAGCTAAGCGCACATAAGTACCACTCC
CNIH3	CNIH3_-_224804036.23-P1P2	GCTCGCAGTGGCAAAGGCGG	TGTTTGACAATCTCGGGCCCACCTTGTTGGCTCGCAGTGGCAAAGGCGGGTTTAAGAGCTAAGCGCACATAAGTACCACTCC
CNIH3	CNIH3_+_224804004.23-P1P2	GGCCACTGCGAGAACTGTAG	TGTTTGACAATCTCGGGCCCACCTTGTTGGGCCACTGCGAGAACTGTAGGTTTAAGAGCTAAGCGCACATAAGTACCACTCC
CNIH3	CNIH3_+_224804503.23-P1P2	GCGACTCCACGGAGGACCGA	TGTTTGACAATCTCGGGCCCACCTTGTTGGCGACTCCACGGAGGACCGAGTTTAAGAGCTAAGCGCACATAAGTACCACTCC
CNIH3	CNIH3_+_224804403.23-P1P2	GGGACCCTCCCGCGCCACCG	TGTTTGACAATCTCGGGCCCACCTTGTTGGGGACCCTCCCGCGCCACCGGTTTAAGAGCTAAGCGCACATAAGTACCACTCC
CNIH3	CNIH3_-_224804024.23-P1P2	GACCGCTACAGTTCTCGCAG	TGTTTGACAATCTCGGGCCCACCTTGTTGGACCGCTACAGTTCTCGCAGGTTTAAGAGCTAAGCGCACATAAGTACCACTCC
CNP	CNP_+_40118810.23-P1P2	GGGACACGGGAGTCCAGCGG	TGTTTGACAATCTCGGGCCCACCTTGTTGGGGACACGGGAGTCCAGCGGGTTTAAGAGCTAAGCGCACATAAGTACCACTCC
CNP	CNP_+_40118823.23-P1P2	GCGCCTGCGCGGAGGGACAC	TGTTTGACAATCTCGGGCCCACCTTGTTGGCGCCTGCGCGGAGGGACACGTTTAAGAGCTAAGCGCACATAAGTACCACTCC
CNP	CNP_+_40118890.23-P1P2	GCTCTCACCATGATGAGGAG	TGTTTGACAATCTCGGGCCCACCTTGTTGGCTCTCACCATGATGAGGAGGTTTAAGAGCTAAGCGCACATAAGTACCACTCC
CNP	CNP_-_40119322.23-P1P2	GGGAGGTGGAGCCAGTTCAG	TGTTTGACAATCTCGGGCCCACCTTGTTGGGGAGGTGGAGCCAGTTCAGGTTTAAGAGCTAAGCGCACATAAGTACCACTCC
CNP	CNP_-_40119226.23-P1P2	GCCCACGCAGGCCCGCGCTG	TGTTTGACAATCTCGGGCCCACCTTGTTGGCCCACGCAGGCCCGCGCTGGTTTAAGAGCTAAGCGCACATAAGTACCACTCC
CNR1	CNR1_+_88876040.23-P1P2	GACAGCGCGAGCGGAGGGAG	TGTTTGACAATCTCGGGCCCACCTTGTTGGACAGCGCGAGCGGAGGGAGGTTTAAGAGCTAAGCGCACATAAGTACCACTCC
CNR1	CNR1_+_88875608.23-P1P2	GAGCTCTCCGTAGTCAGTGG	TGTTTGACAATCTCGGGCCCACCTTGTTGGAGCTCTCCGTAGTCAGTGGGTTTAAGAGCTAAGCGCACATAAGTACCACTCC
CNR1	CNR1_-_88875699.23-P1P2	GCGCGGGAGACAAGAAGAGG	TGTTTGACAATCTCGGGCCCACCTTGTTGGCGCGGGAGACAAGAAGAGGGTTTAAGAGCTAAGCGCACATAAGTACCACTCC
CNR1	CNR1_+_88875611.23-P1P2	GCAGAGCTCTCCGTAGTCAG	TGTTTGACAATCTCGGGCCCACCTTGTTGGCAGAGCTCTCCGTAGTCAGGTTTAAGAGCTAAGCGCACATAAGTACCACTCC
CNR1	CNR1_+_88876049.23-P1P2	GGAGCCAGAGACAGCGCGAG	TGTTTGACAATCTCGGGCCCACCTTGTTGGGAGCCAGAGACAGCGCGAGGTTTAAGAGCTAAGCGCACATAAGTACCACTCC
CNTNAP2	CNTNAP2_-_145813908.23-P1P2	GTCTCCCTTCAAGAACCCTA	TGTTTGACAATCTCGGGCCCACCTTGTTGGTCTCCCTTCAAGAACCCTAGTTTAAGAGCTAAGCGCACATAAGTACCACTCC
CNTNAP2	CNTNAP2_+_145813901.23-P1P2	GTGCAGTCCGACTCTCCGTA	TGTTTGACAATCTCGGGCCCACCTTGTTGGTGCAGTCCGACTCTCCGTAGTTTAAGAGCTAAGCGCACATAAGTACCACTCC
CNTNAP2	CNTNAP2_-_145813916.23-P1P2	GCAAGAACCCTACGGAGAGT	TGTTTGACAATCTCGGGCCCACCTTGTTGGCAAGAACCCTACGGAGAGTGTTTAAGAGCTAAGCGCACATAAGTACCACTCC
CNTNAP2	CNTNAP2_+_145813950.23-P1P2	GGCATCCTTCGCCTCCCGGC	TGTTTGACAATCTCGGGCCCACCTTGTTGGGCATCCTTCGCCTCCCGGCGTTTAAGAGCTAAGCGCACATAAGTACCACTCC
CNTNAP2	CNTNAP2_-_145813942.23-P1P2	GCATCTCCGCAGCGAGCTCT	TGTTTGACAATCTCGGGCCCACCTTGTTGGCATCTCCGCAGCGAGCTCTGTTTAAGAGCTAAGCGCACATAAGTACCACTCC
CORO1A	CORO1A_-_30194905.23-P1P2	GGCGCGGCCACCCCGGAGGC	TGTTTGACAATCTCGGGCCCACCTTGTTGGGCGCGGCCACCCCGGAGGCGTTTAAGAGCTAAGCGCACATAAGTACCACTCC
CORO1A	CORO1A_+_30194999.23-P1P2	GCCCCAAAAGCCGGAGGTGG	TGTTTGACAATCTCGGGCCCACCTTGTTGGCCCCAAAAGCCGGAGGTGGGTTTAAGAGCTAAGCGCACATAAGTACCACTCC
CORO1A	CORO1A_-_30194965.23-P1P2	GTCTTCAGCGGGCGAGTCCC	TGTTTGACAATCTCGGGCCCACCTTGTTGGTCTTCAGCGGGCGAGTCCCGTTTAAGAGCTAAGCGCACATAAGTACCACTCC
CORO1A	CORO1A_+_30195005.23-P1P2	GGTGATCCCCCAAAAGCCGG	TGTTTGACAATCTCGGGCCCACCTTGTTGGGTGATCCCCCAAAAGCCGGGTTTAAGAGCTAAGCGCACATAAGTACCACTCC
CORO1A	CORO1A_+_30195002.23-P1P2	GATCCCCCAAAAGCCGGAGG	TGTTTGACAATCTCGGGCCCACCTTGTTGGATCCCCCAAAAGCCGGAGGGTTTAAGAGCTAAGCGCACATAAGTACCACTCC
CPLX1	CPLX1_-_819908.23-P1P2	GTGTGGCGCCCGGTGAGCTG	TGTTTGACAATCTCGGGCCCACCTTGTTGGTGTGGCGCCCGGTGAGCTGGTTTAAGAGCTAAGCGCACATAAGTACCACTCC
CPLX1	CPLX1_-_819911.23-P1P2	GGGCGCCCGGTGAGCTGCGG	TGTTTGACAATCTCGGGCCCACCTTGTTGGGGCGCCCGGTGAGCTGCGGGTTTAAGAGCTAAGCGCACATAAGTACCACTCC
CPLX1	CPLX1_+_819925.23-P1P2	GGAGTGACGCGCCCTCCTCG	TGTTTGACAATCTCGGGCCCACCTTGTTGGGAGTGACGCGCCCTCCTCGGTTTAAGAGCTAAGCGCACATAAGTACCACTCC
CPLX1	CPLX1_-_819548.23-P1P2	GGCGGAGCCCGGGAGAGAAA	TGTTTGACAATCTCGGGCCCACCTTGTTGGGCGGAGCCCGGGAGAGAAAGTTTAAGAGCTAAGCGCACATAAGTACCACTCC
CPLX1	CPLX1_-_819922.23-P1P2	GAGCTGCGGCGGCGGCTGAA	TGTTTGACAATCTCGGGCCCACCTTGTTGGAGCTGCGGCGGCGGCTGAAGTTTAAGAGCTAAGCGCACATAAGTACCACTCC
CPLX2	CPLX2_-_175224181.23-P2	GGGCGGACAGCTCTCTCCGG	TGTTTGACAATCTCGGGCCCACCTTGTTGGGGCGGACAGCTCTCTCCGGGTTTAAGAGCTAAGCGCACATAAGTACCACTCC
CPLX2	CPLX2_+_175223780.23-P2	GGCGCGTTCTACGAACCTGT	TGTTTGACAATCTCGGGCCCACCTTGTTGGGCGCGTTCTACGAACCTGTGTTTAAGAGCTAAGCGCACATAAGTACCACTCC
CPLX2	CPLX2_-_175224161.23-P2	GCCCAACGCTAGCACCGCGG	TGTTTGACAATCTCGGGCCCACCTTGTTGGCCCAACGCTAGCACCGCGGGTTTAAGAGCTAAGCGCACATAAGTACCACTCC
CPLX2	CPLX2_+_175223777.23-P2	GCGTTCTACGAACCTGTTGG	TGTTTGACAATCTCGGGCCCACCTTGTTGGCGTTCTACGAACCTGTTGGGTTTAAGAGCTAAGCGCACATAAGTACCACTCC
CPLX2	CPLX2_-_175223787.23-P2	GAGGAGCTGCAGCCTCCAAC	TGTTTGACAATCTCGGGCCCACCTTGTTGGAGGAGCTGCAGCCTCCAACGTTTAAGAGCTAAGCGCACATAAGTACCACTCC
CPLX2	CPLX2_+_175298651.23-P1	GGCTCCGGCCCGACTCCACG	TGTTTGACAATCTCGGGCCCACCTTGTTGGGCTCCGGCCCGACTCCACGGTTTAAGAGCTAAGCGCACATAAGTACCACTCC
CPLX2	CPLX2_-_175298623.23-P1	GCTGGCGGAATTGCACGCGG	TGTTTGACAATCTCGGGCCCACCTTGTTGGCTGGCGGAATTGCACGCGGGTTTAAGAGCTAAGCGCACATAAGTACCACTCC
CPLX2	CPLX2_-_175298645.23-P1	GCGGGAGCTGGAATAGCAGA	TGTTTGACAATCTCGGGCCCACCTTGTTGGCGGGAGCTGGAATAGCAGAGTTTAAGAGCTAAGCGCACATAAGTACCACTCC
CPLX2	CPLX2_-_175298669.23-P1	GCCACCTCGTGGAGTCGGGC	TGTTTGACAATCTCGGGCCCACCTTGTTGGCCACCTCGTGGAGTCGGGCGTTTAAGAGCTAAGCGCACATAAGTACCACTCC
CPLX2	CPLX2_-_175298620.23-P1	GCGCCTGGCGGAATTGCACG	TGTTTGACAATCTCGGGCCCACCTTGTTGGCGCCTGGCGGAATTGCACGGTTTAAGAGCTAAGCGCACATAAGTACCACTCC
CPNE1	CPNE1_+_34252777.23-P1P2	GTGGTGGCTGCGTTGGGCTC	TGTTTGACAATCTCGGGCCCACCTTGTTGGTGGTGGCTGCGTTGGGCTCGTTTAAGAGCTAAGCGCACATAAGTACCACTCC
CPNE1	CPNE1_+_34252796.23-P1P2	GTGTGAAGCGGCGAAGGAGG	TGTTTGACAATCTCGGGCCCACCTTGTTGGTGTGAAGCGGCGAAGGAGGGTTTAAGAGCTAAGCGCACATAAGTACCACTCC
CPNE1	CPNE1_+_34252416.23-P1P2	GTCCCCCGTGGTCTGAGAGG	TGTTTGACAATCTCGGGCCCACCTTGTTGGTCCCCCGTGGTCTGAGAGGGTTTAAGAGCTAAGCGCACATAAGTACCACTCC
CPNE1	CPNE1_+_34252560.23-P1P2	GCAACTAGCGCCCCACACAA	TGTTTGACAATCTCGGGCCCACCTTGTTGGCAACTAGCGCCCCACACAAGTTTAAGAGCTAAGCGCACATAAGTACCACTCC
CPNE1	CPNE1_-_34252842.23-P1P2	GTGGCCGTCGGCCCGCTCAG	TGTTTGACAATCTCGGGCCCACCTTGTTGGTGGCCGTCGGCCCGCTCAGGTTTAAGAGCTAAGCGCACATAAGTACCACTCC
CPNE3	CPNE3_+_87526664.23-P1P2	GGGAGAACCTAGGGCTGGAC	TGTTTGACAATCTCGGGCCCACCTTGTTGGGGAGAACCTAGGGCTGGACGTTTAAGAGCTAAGCGCACATAAGTACCACTCC
CPNE3	CPNE3_+_87526750.23-P1P2	GCACGTGGGAGTCTTAGAGG	TGTTTGACAATCTCGGGCCCACCTTGTTGGCACGTGGGAGTCTTAGAGGGTTTAAGAGCTAAGCGCACATAAGTACCACTCC
CPNE3	CPNE3_+_87526733.23-P1P2	GGGTGGAAGTCGAGCGACGG	TGTTTGACAATCTCGGGCCCACCTTGTTGGGGTGGAAGTCGAGCGACGGGTTTAAGAGCTAAGCGCACATAAGTACCACTCC
CPNE3	CPNE3_+_87526691.23-P1P2	GGGAGCGACGCTGGGACCGC	TGTTTGACAATCTCGGGCCCACCTTGTTGGGGAGCGACGCTGGGACCGCGTTTAAGAGCTAAGCGCACATAAGTACCACTCC
CPNE3	CPNE3_+_87527112.23-P1P2	GGACCCTCTCCGCCCAGGGA	TGTTTGACAATCTCGGGCCCACCTTGTTGGGACCCTCTCCGCCCAGGGAGTTTAAGAGCTAAGCGCACATAAGTACCACTCC
CPNE7	CPNE7_+_89642219.23-P1P2	GCGCGGCGCCCGGGAAATGG	TGTTTGACAATCTCGGGCCCACCTTGTTGGCGCGGCGCCCGGGAAATGGGTTTAAGAGCTAAGCGCACATAAGTACCACTCC
CPNE7	CPNE7_-_89642195.23-P1P2	GCGCGCCCGGCAGGCGTTCA	TGTTTGACAATCTCGGGCCCACCTTGTTGGCGCGCCCGGCAGGCGTTCAGTTTAAGAGCTAAGCGCACATAAGTACCACTCC
CPNE7	CPNE7_-_89642473.23-P1P2	GCAGCAGGCGCAGGGCCAGT	TGTTTGACAATCTCGGGCCCACCTTGTTGGCAGCAGGCGCAGGGCCAGTGTTTAAGAGCTAAGCGCACATAAGTACCACTCC
CPNE7	CPNE7_+_89642204.23-P1P2	GATGGTGGCCGGCCCAGGCG	TGTTTGACAATCTCGGGCCCACCTTGTTGGATGGTGGCCGGCCCAGGCGGTTTAAGAGCTAAGCGCACATAAGTACCACTCC
CPNE7	CPNE7_-_89642203.23-P1P2	GGCAGGCGTTCAGGGAAGCG	TGTTTGACAATCTCGGGCCCACCTTGTTGGGCAGGCGTTCAGGGAAGCGGTTTAAGAGCTAAGCGCACATAAGTACCACTCC
CREB1	CREB1_-_208394754.23-P1P2	GGGAGTGTTGGTGAGTGACG	TGTTTGACAATCTCGGGCCCACCTTGTTGGGGAGTGTTGGTGAGTGACGGTTTAAGAGCTAAGCGCACATAAGTACCACTCC
CREB1	CREB1_-_208394693.23-P1P2	GGCTGCGGCTCCTCAGTCGG	TGTTTGACAATCTCGGGCCCACCTTGTTGGGCTGCGGCTCCTCAGTCGGGTTTAAGAGCTAAGCGCACATAAGTACCACTCC
CREB1	CREB1_-_208394721.23-P1P2	GCTGCTGCCTGTGGCCCGGG	TGTTTGACAATCTCGGGCCCACCTTGTTGGCTGCTGCCTGTGGCCCGGGGTTTAAGAGCTAAGCGCACATAAGTACCACTCC
CREB1	CREB1_+_208394706.23-P1P2	GTCCCAGCCGCCCGGGCCAC	TGTTTGACAATCTCGGGCCCACCTTGTTGGTCCCAGCCGCCCGGGCCACGTTTAAGAGCTAAGCGCACATAAGTACCACTCC
CREB1	CREB1_-_208394742.23-P1P2	GGCTGGGAGAAGCGGAGTGT	TGTTTGACAATCTCGGGCCCACCTTGTTGGGCTGGGAGAAGCGGAGTGTGTTTAAGAGCTAAGCGCACATAAGTACCACTCC
CREB3L2	CREB3L2_+_137686772.23-P1P2	GTGGAGCCGTAGCGGCAAGT	TGTTTGACAATCTCGGGCCCACCTTGTTGGTGGAGCCGTAGCGGCAAGTGTTTAAGAGCTAAGCGCACATAAGTACCACTCC
CREB3L2	CREB3L2_+_137686780.23-P1P2	GTTTGTGTCTGGAGCCGTAG	TGTTTGACAATCTCGGGCCCACCTTGTTGGTTTGTGTCTGGAGCCGTAGGTTTAAGAGCTAAGCGCACATAAGTACCACTCC
CREB3L2	CREB3L2_+_137686813.23-P1P2	GAGCAGAGCCGAGGAGCCCT	TGTTTGACAATCTCGGGCCCACCTTGTTGGAGCAGAGCCGAGGAGCCCTGTTTAAGAGCTAAGCGCACATAAGTACCACTCC
CREB3L2	CREB3L2_-_137686728.23-P1P2	GGGATGTGCATCCAAAATGA	TGTTTGACAATCTCGGGCCCACCTTGTTGGGGATGTGCATCCAAAATGAGTTTAAGAGCTAAGCGCACATAAGTACCACTCC
CREB3L2	CREB3L2_-_137686819.23-P1P2	GCAAACTTTGAGGGACCCCA	TGTTTGACAATCTCGGGCCCACCTTGTTGGCAAACTTTGAGGGACCCCAGTTTAAGAGCTAAGCGCACATAAGTACCACTCC
CREB3	CREB3_-_35732629.23-P1P2	GTGGGAGGCGGGTCCGGAGA	TGTTTGACAATCTCGGGCCCACCTTGTTGGTGGGAGGCGGGTCCGGAGAGTTTAAGAGCTAAGCGCACATAAGTACCACTCC
CREB3	CREB3_+_35732428.23-P1P2	GACCCCGAGGGCGGGGGTTC	TGTTTGACAATCTCGGGCCCACCTTGTTGGACCCCGAGGGCGGGGGTTCGTTTAAGAGCTAAGCGCACATAAGTACCACTCC
CREB3	CREB3_-_35732676.23-P1P2	GCCCGGCCGTAGAGGGACAG	TGTTTGACAATCTCGGGCCCACCTTGTTGGCCCGGCCGTAGAGGGACAGGTTTAAGAGCTAAGCGCACATAAGTACCACTCC
CREB3	CREB3_-_35732681.23-P1P2	GCCGTAGAGGGACAGTGGAT	TGTTTGACAATCTCGGGCCCACCTTGTTGGCCGTAGAGGGACAGTGGATGTTTAAGAGCTAAGCGCACATAAGTACCACTCC
CREB3	CREB3_+_35732691.23-P1P2	GCGAGCCCCAGGCCAGCTGT	TGTTTGACAATCTCGGGCCCACCTTGTTGGCGAGCCCCAGGCCAGCTGTGTTTAAGAGCTAAGCGCACATAAGTACCACTCC
CREB5	CREB5_-_28452323.23-ENST00000357727.2	GGAGTCTAGGAGGTACCTCT	TGTTTGACAATCTCGGGCCCACCTTGTTGGGAGTCTAGGAGGTACCTCTGTTTAAGAGCTAAGCGCACATAAGTACCACTCC
CREB5	CREB5_-_28452310.23-ENST00000357727.2	GGAGGGAGGTACCAGAGTCT	TGTTTGACAATCTCGGGCCCACCTTGTTGGGAGGGAGGTACCAGAGTCTGTTTAAGAGCTAAGCGCACATAAGTACCACTCC
CREB5	CREB5_+_28452316.23-ENST00000357727.2	GAATTACTTCTGCAACCCAG	TGTTTGACAATCTCGGGCCCACCTTGTTGGAATTACTTCTGCAACCCAGGTTTAAGAGCTAAGCGCACATAAGTACCACTCC
CREB5	CREB5_-_28452296.23-ENST00000357727.2	GGAAACTTAGAGAACGAGGG	TGTTTGACAATCTCGGGCCCACCTTGTTGGGAAACTTAGAGAACGAGGGGTTTAAGAGCTAAGCGCACATAAGTACCACTCC
CREB5	CREB5_-_28452134.23-ENST00000357727.2	GGAGCATGTAGCTGCTTGCG	TGTTTGACAATCTCGGGCCCACCTTGTTGGGAGCATGTAGCTGCTTGCGGTTTAAGAGCTAAGCGCACATAAGTACCACTCC
CREB5	CREB5_-_28475622.23-ENST00000396300.2	GGTCACAGAACATGTCAGAG	TGTTTGACAATCTCGGGCCCACCTTGTTGGGTCACAGAACATGTCAGAGGTTTAAGAGCTAAGCGCACATAAGTACCACTCC
CREB5	CREB5_+_28475702.23-ENST00000396300.2	GCATTAATGAAGCCAGTGAA	TGTTTGACAATCTCGGGCCCACCTTGTTGGCATTAATGAAGCCAGTGAAGTTTAAGAGCTAAGCGCACATAAGTACCACTCC
CREB5	CREB5_-_28475286.23-ENST00000396300.2	GGATCTCATTTACCTGAATG	TGTTTGACAATCTCGGGCCCACCTTGTTGGGATCTCATTTACCTGAATGGTTTAAGAGCTAAGCGCACATAAGTACCACTCC
CREB5	CREB5_-_28475712.23-ENST00000396300.2	GTTTTAAAGTGGCCTTTCAC	TGTTTGACAATCTCGGGCCCACCTTGTTGGTTTTAAAGTGGCCTTTCACGTTTAAGAGCTAAGCGCACATAAGTACCACTCC
CREB5	CREB5_-_28475637.23-ENST00000396300.2	GAGAGTGGCTTGTGGCATGA	TGTTTGACAATCTCGGGCCCACCTTGTTGGAGAGTGGCTTGTGGCATGAGTTTAAGAGCTAAGCGCACATAAGTACCACTCC
CREBBP	CREBBP_-_3930696.23-P1P2	GCGGGTCCGCGACAAGATGG	TGTTTGACAATCTCGGGCCCACCTTGTTGGCGGGTCCGCGACAAGATGGGTTTAAGAGCTAAGCGCACATAAGTACCACTCC
CREBBP	CREBBP_-_3930693.23-P1P2	GGGTCGGGTCCGCGACAAGA	TGTTTGACAATCTCGGGCCCACCTTGTTGGGGTCGGGTCCGCGACAAGAGTTTAAGAGCTAAGCGCACATAAGTACCACTCC
CREBBP	CREBBP_+_3930647.23-P1P2	GGCTTCGAGCGCGATCTACT	TGTTTGACAATCTCGGGCCCACCTTGTTGGGCTTCGAGCGCGATCTACTGTTTAAGAGCTAAGCGCACATAAGTACCACTCC
CREBBP	CREBBP_-_3930677.23-P1P2	GTCGCGCTCGAAGCCCCGGT	TGTTTGACAATCTCGGGCCCACCTTGTTGGTCGCGCTCGAAGCCCCGGTGTTTAAGAGCTAAGCGCACATAAGTACCACTCC
CREBBP	CREBBP_-_3930208.23-P1P2	GTCCCGAGCGCGACACTCCG	TGTTTGACAATCTCGGGCCCACCTTGTTGGTCCCGAGCGCGACACTCCGGTTTAAGAGCTAAGCGCACATAAGTACCACTCC
CRHR1	CRHR1_-_43861696.23-P1P2	GGGGCTGCGTCGGGAAACGG	TGTTTGACAATCTCGGGCCCACCTTGTTGGGGGCTGCGTCGGGAAACGGGTTTAAGAGCTAAGCGCACATAAGTACCACTCC
CRHR1	CRHR1_-_43861918.23-P1P2	GAGCGAGCCCGAGGATGGGA	TGTTTGACAATCTCGGGCCCACCTTGTTGGAGCGAGCCCGAGGATGGGAGTTTAAGAGCTAAGCGCACATAAGTACCACTCC
CRHR1	CRHR1_+_43862099.23-P1P2	GTACCCAACCCTGGCTCCAA	TGTTTGACAATCTCGGGCCCACCTTGTTGGTACCCAACCCTGGCTCCAAGTTTAAGAGCTAAGCGCACATAAGTACCACTCC
CRHR1	CRHR1_-_43862118.23-P1P2	GGACCTTTGGAGCCAGGGTT	TGTTTGACAATCTCGGGCCCACCTTGTTGGGACCTTTGGAGCCAGGGTTGTTTAAGAGCTAAGCGCACATAAGTACCACTCC
CRHR1	CRHR1_-_43861914.23-P1P2	GGCCGAGCGAGCCCGAGGAT	TGTTTGACAATCTCGGGCCCACCTTGTTGGGCCGAGCGAGCCCGAGGATGTTTAAGAGCTAAGCGCACATAAGTACCACTCC
CRIM1	CRIM1_-_36582916.23-P1P2	GAAACAAGCGCCCGGAGGAG	TGTTTGACAATCTCGGGCCCACCTTGTTGGAAACAAGCGCCCGGAGGAGGTTTAAGAGCTAAGCGCACATAAGTACCACTCC
CRIM1	CRIM1_+_36582954.23-P1P2	GTGGCGCAGCACAAGATCCG	TGTTTGACAATCTCGGGCCCACCTTGTTGGTGGCGCAGCACAAGATCCGGTTTAAGAGCTAAGCGCACATAAGTACCACTCC
CRIM1	CRIM1_-_36582929.23-P1P2	GGAGGAGCGGCGCAGGAGTG	TGTTTGACAATCTCGGGCCCACCTTGTTGGGAGGAGCGGCGCAGGAGTGGTTTAAGAGCTAAGCGCACATAAGTACCACTCC
CRIM1	CRIM1_-_36582911.23-P1P2	GGCCATAAACAAGCGCCCGG	TGTTTGACAATCTCGGGCCCACCTTGTTGGGCCATAAACAAGCGCCCGGGTTTAAGAGCTAAGCGCACATAAGTACCACTCC
CRIM1	CRIM1_-_36583265.23-P1P2	GGTCGGCGCGGCCCGCAGAA	TGTTTGACAATCTCGGGCCCACCTTGTTGGGTCGGCGCGGCCCGCAGAAGTTTAAGAGCTAAGCGCACATAAGTACCACTCC
CSNK1G3	CSNK1G3_-_122848041.23-P1P2	GCGGCGGTAGGAGGCACCAG	TGTTTGACAATCTCGGGCCCACCTTGTTGGCGGCGGTAGGAGGCACCAGGTTTAAGAGCTAAGCGCACATAAGTACCACTCC
CSNK1G3	CSNK1G3_-_122847980.23-P1P2	GTCATTCCGGGCTGCATCGG	TGTTTGACAATCTCGGGCCCACCTTGTTGGTCATTCCGGGCTGCATCGGGTTTAAGAGCTAAGCGCACATAAGTACCACTCC
CSNK1G3	CSNK1G3_-_122847968.23-P1P2	GGCTGCTGTGCATTCATTCC	TGTTTGACAATCTCGGGCCCACCTTGTTGGGCTGCTGTGCATTCATTCCGTTTAAGAGCTAAGCGCACATAAGTACCACTCC
CSNK1G3	CSNK1G3_-_122847913.23-P1P2	GGCGTCGATCCGGATGCCCG	TGTTTGACAATCTCGGGCCCACCTTGTTGGGCGTCGATCCGGATGCCCGGTTTAAGAGCTAAGCGCACATAAGTACCACTCC
CSNK1G3	CSNK1G3_+_122848340.23-P1P2	GGACCCCAGCCCCACCCGGG	TGTTTGACAATCTCGGGCCCACCTTGTTGGGACCCCAGCCCCACCCGGGGTTTAAGAGCTAAGCGCACATAAGTACCACTCC
CST3	CST3_-_23618563.23-P1P2	GAGGCTGGAGCTAGATAGAG	TGTTTGACAATCTCGGGCCCACCTTGTTGGAGGCTGGAGCTAGATAGAGGTTTAAGAGCTAAGCGCACATAAGTACCACTCC
CST3	CST3_+_23619072.23-P1P2	GGAAGGAGCCTGAAGAGTGG	TGTTTGACAATCTCGGGCCCACCTTGTTGGGAAGGAGCCTGAAGAGTGGGTTTAAGAGCTAAGCGCACATAAGTACCACTCC
CST3	CST3_+_23619075.23-P1P2	GGGAGAAGGAGCCTGAAGAG	TGTTTGACAATCTCGGGCCCACCTTGTTGGGGAGAAGGAGCCTGAAGAGGTTTAAGAGCTAAGCGCACATAAGTACCACTCC
CST3	CST3_+_23619001.23-P1P2	GGGAATGGGGAGGATAGGAG	TGTTTGACAATCTCGGGCCCACCTTGTTGGGGAATGGGGAGGATAGGAGGTTTAAGAGCTAAGCGCACATAAGTACCACTCC
CST3	CST3_+_23618566.23-P1P2	GCCTCGCCTCGGTATCGCAG	TGTTTGACAATCTCGGGCCCACCTTGTTGGCCTCGCCTCGGTATCGCAGGTTTAAGAGCTAAGCGCACATAAGTACCACTCC
CTNNA2	CTNNA2_+_79740225.23-P1P2	GGAGGCGGCGGCAGGGACAA	TGTTTGACAATCTCGGGCCCACCTTGTTGGGAGGCGGCGGCAGGGACAAGTTTAAGAGCTAAGCGCACATAAGTACCACTCC
CTNNA2	CTNNA2_-_79740209.23-P1P2	GACCGCACCTCGGCCAGAGG	TGTTTGACAATCTCGGGCCCACCTTGTTGGACCGCACCTCGGCCAGAGGGTTTAAGAGCTAAGCGCACATAAGTACCACTCC
CTNNA2	CTNNA2_-_79740169.23-P1P2	GAGTGAGGCGGAGACCCAGG	TGTTTGACAATCTCGGGCCCACCTTGTTGGAGTGAGGCGGAGACCCAGGGTTTAAGAGCTAAGCGCACATAAGTACCACTCC
CTNNA2	CTNNA2_-_79740199.23-P1P2	GAGCAGGCGGCACCGCACCT	TGTTTGACAATCTCGGGCCCACCTTGTTGGAGCAGGCGGCACCGCACCTGTTTAAGAGCTAAGCGCACATAAGTACCACTCC
CTNNA2	CTNNA2_+_79740552.23-P1P2	GAGTGGCTGCAAGGAAGACG	TGTTTGACAATCTCGGGCCCACCTTGTTGGAGTGGCTGCAAGGAAGACGGTTTAAGAGCTAAGCGCACATAAGTACCACTCC
CTNNB1	CTNNB1_+_41240998.23-P1P2	GGCTGCTGCCACAGACCGAG	TGTTTGACAATCTCGGGCCCACCTTGTTGGGCTGCTGCCACAGACCGAGGTTTAAGAGCTAAGCGCACATAAGTACCACTCC
CTNNB1	CTNNB1_-_41241041.23-P1P2	GGTTGGCCCGGCCCCGGGAG	TGTTTGACAATCTCGGGCCCACCTTGTTGGGTTGGCCCGGCCCCGGGAGGTTTAAGAGCTAAGCGCACATAAGTACCACTCC
CTNNB1	CTNNB1_-_41241442.23-P1P2	GGCGCGTACAGGAGCCCGGA	TGTTTGACAATCTCGGGCCCACCTTGTTGGGCGCGTACAGGAGCCCGGAGTTTAAGAGCTAAGCGCACATAAGTACCACTCC
CTNNB1	CTNNB1_+_41241179.23-P1P2	GGAGCAGCCCCGGAAGGATA	TGTTTGACAATCTCGGGCCCACCTTGTTGGGAGCAGCCCCGGAAGGATAGTTTAAGAGCTAAGCGCACATAAGTACCACTCC
CTNNB1	CTNNB1_-_41241051.23-P1P2	GCCCCGGGAGCGGAGAGCGA	TGTTTGACAATCTCGGGCCCACCTTGTTGGCCCCGGGAGCGGAGAGCGAGTTTAAGAGCTAAGCGCACATAAGTACCACTCC
CTNND1	CTNND1_+_57529304.23-P1P2	GGGAAGTTGCACCCAGCCAA	TGTTTGACAATCTCGGGCCCACCTTGTTGGGGAAGTTGCACCCAGCCAAGTTTAAGAGCTAAGCGCACATAAGTACCACTCC
CTNND1	CTNND1_+_57529298.23-P1P2	GTGCACCCAGCCAAAGGCAA	TGTTTGACAATCTCGGGCCCACCTTGTTGGTGCACCCAGCCAAAGGCAAGTTTAAGAGCTAAGCGCACATAAGTACCACTCC
CTNND1	CTNND1_-_57529350.23-P1P2	GTTAGGTGTTGGATCTGAGG	TGTTTGACAATCTCGGGCCCACCTTGTTGGTTAGGTGTTGGATCTGAGGGTTTAAGAGCTAAGCGCACATAAGTACCACTCC
CTNND1	CTNND1_-_57529788.23-P1P2	GGGAAGCTGAATAGATCCAG	TGTTTGACAATCTCGGGCCCACCTTGTTGGGGAAGCTGAATAGATCCAGGTTTAAGAGCTAAGCGCACATAAGTACCACTCC
CTNND1	CTNND1_-_57529315.23-P1P2	GGGCTCCCTTGCCTTTGGCT	TGTTTGACAATCTCGGGCCCACCTTGTTGGGGCTCCCTTGCCTTTGGCTGTTTAAGAGCTAAGCGCACATAAGTACCACTCC
CTNND2	CTNND2_-_11903870.23-ENST00000304623.8	GCCCCACCAGCGGCAAGAGG	TGTTTGACAATCTCGGGCCCACCTTGTTGGCCCCACCAGCGGCAAGAGGGTTTAAGAGCTAAGCGCACATAAGTACCACTCC
CTNND2	CTNND2_-_11903934.23-ENST00000304623.8	GAGCCCCGCAACTCACCCAA	TGTTTGACAATCTCGGGCCCACCTTGTTGGAGCCCCGCAACTCACCCAAGTTTAAGAGCTAAGCGCACATAAGTACCACTCC
CTNND2	CTNND2_-_11903789.23-ENST00000304623.8	GGCGATCGCGGTCCTCCCCG	TGTTTGACAATCTCGGGCCCACCTTGTTGGGCGATCGCGGTCCTCCCCGGTTTAAGAGCTAAGCGCACATAAGTACCACTCC
CTNND2	CTNND2_-_11903949.23-ENST00000304623.8	GCCAAAGGCGCGGCGCCCGG	TGTTTGACAATCTCGGGCCCACCTTGTTGGCCAAAGGCGCGGCGCCCGGGTTTAAGAGCTAAGCGCACATAAGTACCACTCC
CTNND2	CTNND2_+_11903972.23-ENST00000304623.8	GACTGAGGAGCTGTCGCCGG	TGTTTGACAATCTCGGGCCCACCTTGTTGGACTGAGGAGCTGTCGCCGGGTTTAAGAGCTAAGCGCACATAAGTACCACTCC
CTNS	CTNS_-_3540097.23-P1P2	GAGGCTCATGCGTCCCGTGA	TGTTTGACAATCTCGGGCCCACCTTGTTGGAGGCTCATGCGTCCCGTGAGTTTAAGAGCTAAGCGCACATAAGTACCACTCC
CTNS	CTNS_-_3540066.23-P1P2	GAACGCGGTGCATTCCTGAC	TGTTTGACAATCTCGGGCCCACCTTGTTGGAACGCGGTGCATTCCTGACGTTTAAGAGCTAAGCGCACATAAGTACCACTCC
CTNS	CTNS_-_3540100.23-P1P2	GCTCATGCGTCCCGTGAGGG	TGTTTGACAATCTCGGGCCCACCTTGTTGGCTCATGCGTCCCGTGAGGGGTTTAAGAGCTAAGCGCACATAAGTACCACTCC
CTNS	CTNS_-_3540051.23-P1P2	GCTAGCCGGGCAGGGGAACG	TGTTTGACAATCTCGGGCCCACCTTGTTGGCTAGCCGGGCAGGGGAACGGTTTAAGAGCTAAGCGCACATAAGTACCACTCC
CTNS	CTNS_-_3540452.23-P1P2	GGAGAGCGCCGGTTGACGTG	TGTTTGACAATCTCGGGCCCACCTTGTTGGGAGAGCGCCGGTTGACGTGGTTTAAGAGCTAAGCGCACATAAGTACCACTCC
CUL5	CUL5_-_107879730.23-P1P2	GGCGGCGGGTGCAACCACAA	TGTTTGACAATCTCGGGCCCACCTTGTTGGGCGGCGGGTGCAACCACAAGTTTAAGAGCTAAGCGCACATAAGTACCACTCC
CUL5	CUL5_+_107880135.23-P1P2	GCCCAAAGAGCCGAACCCGG	TGTTTGACAATCTCGGGCCCACCTTGTTGGCCCAAAGAGCCGAACCCGGGTTTAAGAGCTAAGCGCACATAAGTACCACTCC
CUL5	CUL5_-_107879884.23-P1P2	GAGCTCCGGTGACCATGTAG	TGTTTGACAATCTCGGGCCCACCTTGTTGGAGCTCCGGTGACCATGTAGGTTTAAGAGCTAAGCGCACATAAGTACCACTCC
CUL5	CUL5_+_107879816.23-P1P2	GGCGCTCAGGAAGACCGGAA	TGTTTGACAATCTCGGGCCCACCTTGTTGGGCGCTCAGGAAGACCGGAAGTTTAAGAGCTAAGCGCACATAAGTACCACTCC
CUL5	CUL5_-_107879674.23-P1P2	GGGCCGCGGAACCTGAGCTG	TGTTTGACAATCTCGGGCCCACCTTGTTGGGGCCGCGGAACCTGAGCTGGTTTAAGAGCTAAGCGCACATAAGTACCACTCC
CUX2	CUX2_+_111471973.23-P1P2	GACATTGGCGGCCATCTTGG	TGTTTGACAATCTCGGGCCCACCTTGTTGGACATTGGCGGCCATCTTGGGTTTAAGAGCTAAGCGCACATAAGTACCACTCC
CUX2	CUX2_-_111472110.23-P1P2	GGCGCGCCCTGGGCGCATTG	TGTTTGACAATCTCGGGCCCACCTTGTTGGGCGCGCCCTGGGCGCATTGGTTTAAGAGCTAAGCGCACATAAGTACCACTCC
CUX2	CUX2_-_111471562.23-P1P2	GCACCGACCCCGGACTTGGG	TGTTTGACAATCTCGGGCCCACCTTGTTGGCACCGACCCCGGACTTGGGGTTTAAGAGCTAAGCGCACATAAGTACCACTCC
CUX2	CUX2_-_111472034.23-P1P2	GTTGGAAGCGATTTGATCTA	TGTTTGACAATCTCGGGCCCACCTTGTTGGTTGGAAGCGATTTGATCTAGTTTAAGAGCTAAGCGCACATAAGTACCACTCC
CUX2	CUX2_+_111472095.23-P1P2	GGGACCTCCCCAATGCGCCC	TGTTTGACAATCTCGGGCCCACCTTGTTGGGGACCTCCCCAATGCGCCCGTTTAAGAGCTAAGCGCACATAAGTACCACTCC
CYP4X1	CYP4X1_-_47489399.23-P1P2	GAGGGCCCAGAGAGGCGGTG	TGTTTGACAATCTCGGGCCCACCTTGTTGGAGGGCCCAGAGAGGCGGTGGTTTAAGAGCTAAGCGCACATAAGTACCACTCC
CYP4X1	CYP4X1_+_47489762.23-P1P2	GTGCAAGCCGGAGGGTCCCC	TGTTTGACAATCTCGGGCCCACCTTGTTGGTGCAAGCCGGAGGGTCCCCGTTTAAGAGCTAAGCGCACATAAGTACCACTCC
CYP4X1	CYP4X1_-_47489427.23-P1P2	GACCCTACGCCAGCTCCGGG	TGTTTGACAATCTCGGGCCCACCTTGTTGGACCCTACGCCAGCTCCGGGGTTTAAGAGCTAAGCGCACATAAGTACCACTCC
CYP4X1	CYP4X1_-_47489777.23-P1P2	GTCCATCCCTGGGGACCCTC	TGTTTGACAATCTCGGGCCCACCTTGTTGGTCCATCCCTGGGGACCCTCGTTTAAGAGCTAAGCGCACATAAGTACCACTCC
CYP4X1	CYP4X1_-_47489424.23-P1P2	GGCGACCCTACGCCAGCTCC	TGTTTGACAATCTCGGGCCCACCTTGTTGGGCGACCCTACGCCAGCTCCGTTTAAGAGCTAAGCGCACATAAGTACCACTCC
DAB1	DAB1_-_57889346.23-ENST00000371236.2	GGTCGGAAGTAGGGAGACAG	TGTTTGACAATCTCGGGCCCACCTTGTTGGGTCGGAAGTAGGGAGACAGGTTTAAGAGCTAAGCGCACATAAGTACCACTCC
DAB1	DAB1_-_57889573.23-ENST00000371236.2	GCCTGCGGCGCTGAACTCAA	TGTTTGACAATCTCGGGCCCACCTTGTTGGCCTGCGGCGCTGAACTCAAGTTTAAGAGCTAAGCGCACATAAGTACCACTCC
DAB1	DAB1_-_57889771.23-ENST00000371236.2	GCGGCCCCGCGTCAGAGTAG	TGTTTGACAATCTCGGGCCCACCTTGTTGGCGGCCCCGCGTCAGAGTAGGTTTAAGAGCTAAGCGCACATAAGTACCACTCC
DAB1	DAB1_-_57889337.23-ENST00000371236.2	GTCGCGCGTGGTCGGAAGTA	TGTTTGACAATCTCGGGCCCACCTTGTTGGTCGCGCGTGGTCGGAAGTAGTTTAAGAGCTAAGCGCACATAAGTACCACTCC
DAB1	DAB1_-_57889307.23-ENST00000371236.2	GTGTCAGGGGTGGACAAGTC	TGTTTGACAATCTCGGGCCCACCTTGTTGGTGTCAGGGGTGGACAAGTCGTTTAAGAGCTAAGCGCACATAAGTACCACTCC
DAB1	DAB1_-_58715763.23-ENST00000371234.4	GTCGGCGCCCGACCCACAGT	TGTTTGACAATCTCGGGCCCACCTTGTTGGTCGGCGCCCGACCCACAGTGTTTAAGAGCTAAGCGCACATAAGTACCACTCC
DAB1	DAB1_-_58715830.23-ENST00000371234.4	GCAGCGCCCACTAGACGGAC	TGTTTGACAATCTCGGGCCCACCTTGTTGGCAGCGCCCACTAGACGGACGTTTAAGAGCTAAGCGCACATAAGTACCACTCC
DAB1	DAB1_+_58715859.23-ENST00000371234.4	GGGCGTGAGAGGCTCGAGGT	TGTTTGACAATCTCGGGCCCACCTTGTTGGGGCGTGAGAGGCTCGAGGTGTTTAAGAGCTAAGCGCACATAAGTACCACTCC
DAB1	DAB1_-_58715772.23-ENST00000371234.4	GGACCCACAGTAGGCAGTGC	TGTTTGACAATCTCGGGCCCACCTTGTTGGGACCCACAGTAGGCAGTGCGTTTAAGAGCTAAGCGCACATAAGTACCACTCC
DAB1	DAB1_-_58716110.23-ENST00000371234.4	GGCTCCGCTGGCAGCAGTAG	TGTTTGACAATCTCGGGCCCACCTTGTTGGGCTCCGCTGGCAGCAGTAGGTTTAAGAGCTAAGCGCACATAAGTACCACTCC
DAB2IP	DAB2IP_-_124413972.23-P1P2	GCGAGCGCGGGAGAACGCGT	TGTTTGACAATCTCGGGCCCACCTTGTTGGCGAGCGCGGGAGAACGCGTGTTTAAGAGCTAAGCGCACATAAGTACCACTCC
DAB2IP	DAB2IP_+_124414238.23-P1P2	GCCCGGTCCCTAGCATCCCA	TGTTTGACAATCTCGGGCCCACCTTGTTGGCCCGGTCCCTAGCATCCCAGTTTAAGAGCTAAGCGCACATAAGTACCACTCC
DAB2IP	DAB2IP_+_124414348.23-P1P2	GGGCTTCCCCCGGCGAGAGG	TGTTTGACAATCTCGGGCCCACCTTGTTGGGGCTTCCCCCGGCGAGAGGGTTTAAGAGCTAAGCGCACATAAGTACCACTCC
DAB2IP	DAB2IP_+_124414201.23-P1P2	GTGGCCTTAGGAGGGTCTAG	TGTTTGACAATCTCGGGCCCACCTTGTTGGTGGCCTTAGGAGGGTCTAGGTTTAAGAGCTAAGCGCACATAAGTACCACTCC
DAB2IP	DAB2IP_+_124414006.23-P1P2	GGGCCTGGGCGCGCTCACAC	TGTTTGACAATCTCGGGCCCACCTTGTTGGGGCCTGGGCGCGCTCACACGTTTAAGAGCTAAGCGCACATAAGTACCACTCC
DAGLB	DAGLB_-_6487175.23-ENST00000297056.6	GGTCAGCCCACACACTCTGG	TGTTTGACAATCTCGGGCCCACCTTGTTGGGTCAGCCCACACACTCTGGGTTTAAGAGCTAAGCGCACATAAGTACCACTCC
DAGLB	DAGLB_-_6487567.23-ENST00000297056.6	GGACGCCGCCACCAAATTAT	TGTTTGACAATCTCGGGCCCACCTTGTTGGGACGCCGCCACCAAATTATGTTTAAGAGCTAAGCGCACATAAGTACCACTCC
DAGLB	DAGLB_-_6487469.23-ENST00000297056.6	GGGCCGAAGAGTACCATCCC	TGTTTGACAATCTCGGGCCCACCTTGTTGGGGCCGAAGAGTACCATCCCGTTTAAGAGCTAAGCGCACATAAGTACCACTCC
DAGLB	DAGLB_+_6487135.23-ENST00000297056.6	GGACCCCGGGGGACAAACAG	TGTTTGACAATCTCGGGCCCACCTTGTTGGGACCCCGGGGGACAAACAGGTTTAAGAGCTAAGCGCACATAAGTACCACTCC
DAGLB	DAGLB_+_6487553.23-ENST00000297056.6	GTTGAGCGCCGATAATTTGG	TGTTTGACAATCTCGGGCCCACCTTGTTGGTTGAGCGCCGATAATTTGGGTTTAAGAGCTAAGCGCACATAAGTACCACTCC
DAPK1	DAPK1_+_90112820.23-P1P2	GGCGGAGGGAACAAAGTCCC	TGTTTGACAATCTCGGGCCCACCTTGTTGGGCGGAGGGAACAAAGTCCCGTTTAAGAGCTAAGCGCACATAAGTACCACTCC
DAPK1	DAPK1_-_90112867.23-P1P2	GGGGACTCGGCAACTCGCAG	TGTTTGACAATCTCGGGCCCACCTTGTTGGGGGACTCGGCAACTCGCAGGTTTAAGAGCTAAGCGCACATAAGTACCACTCC
DAPK1	DAPK1_+_90112838.23-P1P2	GAGTTGCCGAGTCCCCTCCG	TGTTTGACAATCTCGGGCCCACCTTGTTGGAGTTGCCGAGTCCCCTCCGGTTTAAGAGCTAAGCGCACATAAGTACCACTCC
DAPK1	DAPK1_-_90112825.23-P1P2	GCCGGACCGAGCCAACGCCG	TGTTTGACAATCTCGGGCCCACCTTGTTGGCCGGACCGAGCCAACGCCGGTTTAAGAGCTAAGCGCACATAAGTACCACTCC
DAPK1	DAPK1_-_90112796.23-P1P2	GGAGGCTGCTTCGGAGTGTG	TGTTTGACAATCTCGGGCCCACCTTGTTGGGAGGCTGCTTCGGAGTGTGGTTTAAGAGCTAAGCGCACATAAGTACCACTCC
DAP	DAP_-_10761186.23-P1P2	GGGGAGGCGAAGACATGACG	TGTTTGACAATCTCGGGCCCACCTTGTTGGGGGAGGCGAAGACATGACGGTTTAAGAGCTAAGCGCACATAAGTACCACTCC
DAP	DAP_+_10760965.23-P1P2	GCGCGGGCCGCGGAGAGGTC	TGTTTGACAATCTCGGGCCCACCTTGTTGGCGCGGGCCGCGGAGAGGTCGTTTAAGAGCTAAGCGCACATAAGTACCACTCC
DAP	DAP_-_10760980.23-P1P2	GTGGGCGCCCGACCTCTCCG	TGTTTGACAATCTCGGGCCCACCTTGTTGGTGGGCGCCCGACCTCTCCGGTTTAAGAGCTAAGCGCACATAAGTACCACTCC
DAP	DAP_+_10761387.23-P1P2	GCAGTGCGCATGCCGTCGGT	TGTTTGACAATCTCGGGCCCACCTTGTTGGCAGTGCGCATGCCGTCGGTGTTTAAGAGCTAAGCGCACATAAGTACCACTCC
DAP	DAP_-_10761127.23-P1P2	GAGAGGAAAAGAGTCAGTAC	TGTTTGACAATCTCGGGCCCACCTTGTTGGAGAGGAAAAGAGTCAGTACGTTTAAGAGCTAAGCGCACATAAGTACCACTCC
DBN1	DBN1_+_176900609.23-P1P2	GCGCTGCAGAGGCTCCGAGG	TGTTTGACAATCTCGGGCCCACCTTGTTGGCGCTGCAGAGGCTCCGAGGGTTTAAGAGCTAAGCGCACATAAGTACCACTCC
DBN1	DBN1_+_176900620.23-P1P2	GTCGGCTCGCGACGCTGCAG	TGTTTGACAATCTCGGGCCCACCTTGTTGGTCGGCTCGCGACGCTGCAGGTTTAAGAGCTAAGCGCACATAAGTACCACTCC
DBN1	DBN1_+_176900197.23-P1P2	GCCAAGGCGCGCGGTGGGAG	TGTTTGACAATCTCGGGCCCACCTTGTTGGCCAAGGCGCGCGGTGGGAGGTTTAAGAGCTAAGCGCACATAAGTACCACTCC
DBN1	DBN1_+_176900452.23-P1P2	GTACGAGGAGGTGATCCGAG	TGTTTGACAATCTCGGGCCCACCTTGTTGGTACGAGGAGGTGATCCGAGGTTTAAGAGCTAAGCGCACATAAGTACCACTCC
DBN1	DBN1_-_176900383.23-P1P2	GCGGGGCGGGAGAGAAACAA	TGTTTGACAATCTCGGGCCCACCTTGTTGGCGGGGCGGGAGAGAAACAAGTTTAAGAGCTAAGCGCACATAAGTACCACTCC
DBNL	DBNL_+_44084685.23-P1P2	GAAGCCCGCGAAGCCCACAG	TGTTTGACAATCTCGGGCCCACCTTGTTGGAAGCCCGCGAAGCCCACAGGTTTAAGAGCTAAGCGCACATAAGTACCACTCC
DBNL	DBNL_-_44084694.23-P1P2	GGTCGCTCGCCACCCACTGT	TGTTTGACAATCTCGGGCCCACCTTGTTGGGTCGCTCGCCACCCACTGTGTTTAAGAGCTAAGCGCACATAAGTACCACTCC
DBNL	DBNL_+_44084707.23-P1P2	GCCAGGCCGAGGATCCAACA	TGTTTGACAATCTCGGGCCCACCTTGTTGGCCAGGCCGAGGATCCAACAGTTTAAGAGCTAAGCGCACATAAGTACCACTCC
DBNL	DBNL_+_44084724.23-P1P2	GGAAGCTAGCAAGCACGACC	TGTTTGACAATCTCGGGCCCACCTTGTTGGGAAGCTAGCAAGCACGACCGTTTAAGAGCTAAGCGCACATAAGTACCACTCC
DBNL	DBNL_+_44084457.23-P1P2	GCCAGACAGACCCACCCCTG	TGTTTGACAATCTCGGGCCCACCTTGTTGGCCAGACAGACCCACCCCTGGTTTAAGAGCTAAGCGCACATAAGTACCACTCC
DCC	DCC_-_49867002.23-P1P2	GGAAGGCAGCAGAGGCGCAG	TGTTTGACAATCTCGGGCCCACCTTGTTGGGAAGGCAGCAGAGGCGCAGGTTTAAGAGCTAAGCGCACATAAGTACCACTCC
DCC	DCC_+_49866584.23-P1P2	GGCGCTCTCACTTGTTACTG	TGTTTGACAATCTCGGGCCCACCTTGTTGGGCGCTCTCACTTGTTACTGGTTTAAGAGCTAAGCGCACATAAGTACCACTCC
DCC	DCC_-_49866985.23-P1P2	GACAAGGAAAAAGGCTTCGA	TGTTTGACAATCTCGGGCCCACCTTGTTGGACAAGGAAAAAGGCTTCGAGTTTAAGAGCTAAGCGCACATAAGTACCACTCC
DCC	DCC_+_49866782.23-P1P2	GACATCCAGGAGGGACCAAG	TGTTTGACAATCTCGGGCCCACCTTGTTGGACATCCAGGAGGGACCAAGGTTTAAGAGCTAAGCGCACATAAGTACCACTCC
DCC	DCC_+_49866571.23-P1P2	GTTACTGGGGTGTCCGCCAG	TGTTTGACAATCTCGGGCCCACCTTGTTGGTTACTGGGGTGTCCGCCAGGTTTAAGAGCTAAGCGCACATAAGTACCACTCC
DCHS1	DCHS1_+_6676980.23-P1P2	GGGCGGCGCCCGGGCGTCAG	TGTTTGACAATCTCGGGCCCACCTTGTTGGGGCGGCGCCCGGGCGTCAGGTTTAAGAGCTAAGCGCACATAAGTACCACTCC
DCHS1	DCHS1_+_6676674.23-P1P2	GTCTGAGCCGGAGACAATGG	TGTTTGACAATCTCGGGCCCACCTTGTTGGTCTGAGCCGGAGACAATGGGTTTAAGAGCTAAGCGCACATAAGTACCACTCC
DCHS1	DCHS1_+_6676964.23-P1P2	GCAGCGGACGGACCGATCGA	TGTTTGACAATCTCGGGCCCACCTTGTTGGCAGCGGACGGACCGATCGAGTTTAAGAGCTAAGCGCACATAAGTACCACTCC
DCHS1	DCHS1_+_6677017.23-P1P2	GGCGGAGCTCGCATCCTCGG	TGTTTGACAATCTCGGGCCCACCTTGTTGGGCGGAGCTCGCATCCTCGGGTTTAAGAGCTAAGCGCACATAAGTACCACTCC
DCHS1	DCHS1_-_6676994.23-P1P2	GGGTCCGTCCGCTGACGCCC	TGTTTGACAATCTCGGGCCCACCTTGTTGGGGTCCGTCCGCTGACGCCCGTTTAAGAGCTAAGCGCACATAAGTACCACTCC
DCLK1	DCLK1_+_36705492.23-ENST00000255448.4	GCGCCCTCCTCTGGAGAGAG	TGTTTGACAATCTCGGGCCCACCTTGTTGGCGCCCTCCTCTGGAGAGAGGTTTAAGAGCTAAGCGCACATAAGTACCACTCC
DCLK1	DCLK1_-_36705511.23-ENST00000255448.4	GAGCCTCTCTCTCCAGAGGA	TGTTTGACAATCTCGGGCCCACCTTGTTGGAGCCTCTCTCTCCAGAGGAGTTTAAGAGCTAAGCGCACATAAGTACCACTCC
DCLK1	DCLK1_+_36705270.23-ENST00000255448.4	GGCGCGGCCACAAAGACCCC	TGTTTGACAATCTCGGGCCCACCTTGTTGGGCGCGGCCACAAAGACCCCGTTTAAGAGCTAAGCGCACATAAGTACCACTCC
DCLK1	DCLK1_+_36705267.23-ENST00000255448.4	GCGGCCACAAAGACCCCCGG	TGTTTGACAATCTCGGGCCCACCTTGTTGGCGGCCACAAAGACCCCCGGGTTTAAGAGCTAAGCGCACATAAGTACCACTCC
DCLK1	DCLK1_+_36705061.23-ENST00000255448.4	GCCAGCCTGGCCCGACCCGG	TGTTTGACAATCTCGGGCCCACCTTGTTGGCCAGCCTGGCCCGACCCGGGTTTAAGAGCTAAGCGCACATAAGTACCACTCC
DCTN1	DCTN1_+_74618971.23-P1P2	GGCCGGCCCCGCAGGGTCTT	TGTTTGACAATCTCGGGCCCACCTTGTTGGGCCGGCCCCGCAGGGTCTTGTTTAAGAGCTAAGCGCACATAAGTACCACTCC
DCTN1	DCTN1_+_74618911.23-P1P2	GCCTCACAGTGCAGGTACGG	TGTTTGACAATCTCGGGCCCACCTTGTTGGCCTCACAGTGCAGGTACGGGTTTAAGAGCTAAGCGCACATAAGTACCACTCC
DCTN1	DCTN1_+_74618953.23-P1P2	GTGGGCGTCGGTCGTCGGTG	TGTTTGACAATCTCGGGCCCACCTTGTTGGTGGGCGTCGGTCGTCGGTGGTTTAAGAGCTAAGCGCACATAAGTACCACTCC
DCTN1	DCTN1_+_74618958.23-P1P2	GGGTCTTGGGCGTCGGTCGT	TGTTTGACAATCTCGGGCCCACCTTGTTGGGGTCTTGGGCGTCGGTCGTGTTTAAGAGCTAAGCGCACATAAGTACCACTCC
DCTN1	DCTN1_-_74618900.23-P1P2	GGGCCGGCGGAGCAGACGGT	TGTTTGACAATCTCGGGCCCACCTTGTTGGGGCCGGCGGAGCAGACGGTGTTTAAGAGCTAAGCGCACATAAGTACCACTCC
DEAF1	DEAF1_-_695252.23-P1P2	GGCGGAGCCGAGGCGAACAG	TGTTTGACAATCTCGGGCCCACCTTGTTGGGCGGAGCCGAGGCGAACAGGTTTAAGAGCTAAGCGCACATAAGTACCACTCC
DEAF1	DEAF1_+_695040.23-P1P2	GCTCGGCGGAGTCCGGATGG	TGTTTGACAATCTCGGGCCCACCTTGTTGGCTCGGCGGAGTCCGGATGGGTTTAAGAGCTAAGCGCACATAAGTACCACTCC
DEAF1	DEAF1_+_695034.23-P1P2	GGGAGTCCGGATGGAGGACT	TGTTTGACAATCTCGGGCCCACCTTGTTGGGGAGTCCGGATGGAGGACTGTTTAAGAGCTAAGCGCACATAAGTACCACTCC
DEAF1	DEAF1_-_695188.23-P1P2	GGCCCGAATAGGGACCGAAA	TGTTTGACAATCTCGGGCCCACCTTGTTGGGCCCGAATAGGGACCGAAAGTTTAAGAGCTAAGCGCACATAAGTACCACTCC
DEAF1	DEAF1_+_695054.23-P1P2	GCGCCTTCGGGAAGGCTCGG	TGTTTGACAATCTCGGGCCCACCTTGTTGGCGCCTTCGGGAAGGCTCGGGTTTAAGAGCTAAGCGCACATAAGTACCACTCC
DENND5A	DENND5A_+_9286849.23-P1P2	GCGCTCTCGGCTAGCTGCAG	TGTTTGACAATCTCGGGCCCACCTTGTTGGCGCTCTCGGCTAGCTGCAGGTTTAAGAGCTAAGCGCACATAAGTACCACTCC
DENND5A	DENND5A_+_9286846.23-P1P2	GTCTCGGCTAGCTGCAGCGG	TGTTTGACAATCTCGGGCCCACCTTGTTGGTCTCGGCTAGCTGCAGCGGGTTTAAGAGCTAAGCGCACATAAGTACCACTCC
DENND5A	DENND5A_+_9286383.23-P1P2	GGTGTCGGCCGGGAGGACCA	TGTTTGACAATCTCGGGCCCACCTTGTTGGGTGTCGGCCGGGAGGACCAGTTTAAGAGCTAAGCGCACATAAGTACCACTCC
DENND5A	DENND5A_-_9286876.23-P1P2	GCAGCTAGCCGAGAGCGCCG	TGTTTGACAATCTCGGGCCCACCTTGTTGGCAGCTAGCCGAGAGCGCCGGTTTAAGAGCTAAGCGCACATAAGTACCACTCC
DENND5A	DENND5A_+_9286506.23-P1P2	GTGGAGCCGGACGAGCTGTC	TGTTTGACAATCTCGGGCCCACCTTGTTGGTGGAGCCGGACGAGCTGTCGTTTAAGAGCTAAGCGCACATAAGTACCACTCC
DENND5B	DENND5B_+_31743921.23-P1P2	GTCCCCCGCGCCGAGCGAGG	TGTTTGACAATCTCGGGCCCACCTTGTTGGTCCCCCGCGCCGAGCGAGGGTTTAAGAGCTAAGCGCACATAAGTACCACTCC
DENND5B	DENND5B_-_31743878.23-P1P2	GGCCCGCCCTAGGGCGACAC	TGTTTGACAATCTCGGGCCCACCTTGTTGGGCCCGCCCTAGGGCGACACGTTTAAGAGCTAAGCGCACATAAGTACCACTCC
DENND5B	DENND5B_-_31743869.23-P1P2	GGGTCTGTGCGCCCGCCCTA	TGTTTGACAATCTCGGGCCCACCTTGTTGGGGTCTGTGCGCCCGCCCTAGTTTAAGAGCTAAGCGCACATAAGTACCACTCC
DENND5B	DENND5B_-_31743520.23-P1P2	GCGCCAGTTCGGCCAGAAAG	TGTTTGACAATCTCGGGCCCACCTTGTTGGCGCCAGTTCGGCCAGAAAGGTTTAAGAGCTAAGCGCACATAAGTACCACTCC
DENND5B	DENND5B_+_31743862.23-P1P2	GGCGCGCCAGTGTCGCCCTA	TGTTTGACAATCTCGGGCCCACCTTGTTGGGCGCGCCAGTGTCGCCCTAGTTTAAGAGCTAAGCGCACATAAGTACCACTCC
DEPDC5	DEPDC5_-_32150425.23-P1P2	GGCAGCAAAACGAGAATGGT	TGTTTGACAATCTCGGGCCCACCTTGTTGGGCAGCAAAACGAGAATGGTGTTTAAGAGCTAAGCGCACATAAGTACCACTCC
DEPDC5	DEPDC5_-_32150032.23-P1P2	GGTAGGCGCTTCAGGCTTAG	TGTTTGACAATCTCGGGCCCACCTTGTTGGGTAGGCGCTTCAGGCTTAGGTTTAAGAGCTAAGCGCACATAAGTACCACTCC
DEPDC5	DEPDC5_-_32150076.23-P1P2	GGCGTAGGCGGGGTATCTGG	TGTTTGACAATCTCGGGCCCACCTTGTTGGGCGTAGGCGGGGTATCTGGGTTTAAGAGCTAAGCGCACATAAGTACCACTCC
DEPDC5	DEPDC5_-_32150002.23-P1P2	GGGTGAGCGCTACACGGTCG	TGTTTGACAATCTCGGGCCCACCTTGTTGGGGTGAGCGCTACACGGTCGGTTTAAGAGCTAAGCGCACATAAGTACCACTCC
DEPDC5	DEPDC5_+_32150370.23-P1P2	GCAAGGCAACCACAAAGAGG	TGTTTGACAATCTCGGGCCCACCTTGTTGGCAAGGCAACCACAAAGAGGGTTTAAGAGCTAAGCGCACATAAGTACCACTCC
DGKI	DGKI_-_137531574.23-P1P2	GGTCCGCGCGCCGCTGGCAG	TGTTTGACAATCTCGGGCCCACCTTGTTGGGTCCGCGCGCCGCTGGCAGGTTTAAGAGCTAAGCGCACATAAGTACCACTCC
DGKI	DGKI_+_137531206.23-P1P2	GCCGGAAGCAGGTCTCGTAC	TGTTTGACAATCTCGGGCCCACCTTGTTGGCCGGAAGCAGGTCTCGTACGTTTAAGAGCTAAGCGCACATAAGTACCACTCC
DGKI	DGKI_-_137531157.23-P1P2	GCCCTTGCTGGGTAGAAGAG	TGTTTGACAATCTCGGGCCCACCTTGTTGGCCCTTGCTGGGTAGAAGAGGTTTAAGAGCTAAGCGCACATAAGTACCACTCC
DGKI	DGKI_+_137531588.23-P1P2	GGGATGGATGCTGCGGGAAG	TGTTTGACAATCTCGGGCCCACCTTGTTGGGGATGGATGCTGCGGGAAGGTTTAAGAGCTAAGCGCACATAAGTACCACTCC
DGKI	DGKI_+_137531202.23-P1P2	GAAGCAGGTCTCGTACAGGT	TGTTTGACAATCTCGGGCCCACCTTGTTGGAAGCAGGTCTCGTACAGGTGTTTAAGAGCTAAGCGCACATAAGTACCACTCC
DHX8	DHX8_-_41561447.23-P1P2	GGCGGGAGCCTTAATCGGGT	TGTTTGACAATCTCGGGCCCACCTTGTTGGGCGGGAGCCTTAATCGGGTGTTTAAGAGCTAAGCGCACATAAGTACCACTCC
DHX8	DHX8_+_41561345.23-P1P2	GCGCTCAGAGCTACTCCGGC	TGTTTGACAATCTCGGGCCCACCTTGTTGGCGCTCAGAGCTACTCCGGCGTTTAAGAGCTAAGCGCACATAAGTACCACTCC
DHX8	DHX8_-_41561774.23-P1P2	GGAGCTGTCAGTGAAGCCCG	TGTTTGACAATCTCGGGCCCACCTTGTTGGGAGCTGTCAGTGAAGCCCGGTTTAAGAGCTAAGCGCACATAAGTACCACTCC
DHX8	DHX8_-_41561382.23-P1P2	GTGAGCGCCGGCTGTGAGGA	TGTTTGACAATCTCGGGCCCACCTTGTTGGTGAGCGCCGGCTGTGAGGAGTTTAAGAGCTAAGCGCACATAAGTACCACTCC
DHX8	DHX8_-_41561378.23-P1P2	GGCTCTGAGCGCCGGCTGTG	TGTTTGACAATCTCGGGCCCACCTTGTTGGGCTCTGAGCGCCGGCTGTGGTTTAAGAGCTAAGCGCACATAAGTACCACTCC
DIAPH1	DIAPH1_+_140998483.23-P1P2	GTCGCCGGCCAGCGTGAACC	TGTTTGACAATCTCGGGCCCACCTTGTTGGTCGCCGGCCAGCGTGAACCGTTTAAGAGCTAAGCGCACATAAGTACCACTCC
DIAPH1	DIAPH1_+_140998549.23-P1P2	GTGGCTAAAGAGCGACTGGG	TGTTTGACAATCTCGGGCCCACCTTGTTGGTGGCTAAAGAGCGACTGGGGTTTAAGAGCTAAGCGCACATAAGTACCACTCC
DIAPH1	DIAPH1_+_140998552.23-P1P2	GGGCTGGCTAAAGAGCGACT	TGTTTGACAATCTCGGGCCCACCTTGTTGGGGCTGGCTAAAGAGCGACTGTTTAAGAGCTAAGCGCACATAAGTACCACTCC
DIAPH1	DIAPH1_-_140998142.23-P1P2	GTGTAAGGGCTGGGGAACGA	TGTTTGACAATCTCGGGCCCACCTTGTTGGTGTAAGGGCTGGGGAACGAGTTTAAGAGCTAAGCGCACATAAGTACCACTCC
DIAPH1	DIAPH1_-_140998487.23-P1P2	GGCCGGGCGGCTCCATGTCC	TGTTTGACAATCTCGGGCCCACCTTGTTGGGCCGGGCGGCTCCATGTCCGTTTAAGAGCTAAGCGCACATAAGTACCACTCC
DIDO1	DIDO1_-_61557804.23-P1	GCGCAGGCCGCAGGCCTCTA	TGTTTGACAATCTCGGGCCCACCTTGTTGGCGCAGGCCGCAGGCCTCTAGTTTAAGAGCTAAGCGCACATAAGTACCACTCC
DIDO1	DIDO1_+_61557796.23-P1	GAATGGCTGCGAGACCCTAG	TGTTTGACAATCTCGGGCCCACCTTGTTGGAATGGCTGCGAGACCCTAGGTTTAAGAGCTAAGCGCACATAAGTACCACTCC
DIDO1	DIDO1_+_61557847.23-P1	GTAGCCCCGCGCCATCTCGG	TGTTTGACAATCTCGGGCCCACCTTGTTGGTAGCCCCGCGCCATCTCGGGTTTAAGAGCTAAGCGCACATAAGTACCACTCC
DIDO1	DIDO1_+_61557643.23-P1	GGCTCCCGCCGAGAAGATGG	TGTTTGACAATCTCGGGCCCACCTTGTTGGGCTCCCGCCGAGAAGATGGGTTTAAGAGCTAAGCGCACATAAGTACCACTCC
DIDO1	DIDO1_-_61557842.23-P1	GCCGAACGCCGCGGAGTGGG	TGTTTGACAATCTCGGGCCCACCTTGTTGGCCGAACGCCGCGGAGTGGGGTTTAAGAGCTAAGCGCACATAAGTACCACTCC
DIDO1	DIDO1_+_61568977.23-P2	GGAGACGGCTGACCCGAGAC	TGTTTGACAATCTCGGGCCCACCTTGTTGGGAGACGGCTGACCCGAGACGTTTAAGAGCTAAGCGCACATAAGTACCACTCC
DIDO1	DIDO1_+_61569257.23-P2	GGCGACCACGCACTACGGGT	TGTTTGACAATCTCGGGCCCACCTTGTTGGGCGACCACGCACTACGGGTGTTTAAGAGCTAAGCGCACATAAGTACCACTCC
DIDO1	DIDO1_+_61568844.23-P2	GCCCTCAGGGCGCCTCCCAT	TGTTTGACAATCTCGGGCCCACCTTGTTGGCCCTCAGGGCGCCTCCCATGTTTAAGAGCTAAGCGCACATAAGTACCACTCC
DIDO1	DIDO1_-_61568854.23-P2	GCTTCGGCGTAGCCCATGGG	TGTTTGACAATCTCGGGCCCACCTTGTTGGCTTCGGCGTAGCCCATGGGGTTTAAGAGCTAAGCGCACATAAGTACCACTCC
DIDO1	DIDO1_+_61568871.23-P2	GGCCAGGTGGGGAATCAGAA	TGTTTGACAATCTCGGGCCCACCTTGTTGGGCCAGGTGGGGAATCAGAAGTTTAAGAGCTAAGCGCACATAAGTACCACTCC
DIP2A	DIP2A_+_47879273.23-P1P2	GTGAGGGGCAGAGGTCCCAG	TGTTTGACAATCTCGGGCCCACCTTGTTGGTGAGGGGCAGAGGTCCCAGGTTTAAGAGCTAAGCGCACATAAGTACCACTCC
DIP2A	DIP2A_+_47879021.23-P1P2	GGCCAGGCCGGCTAGCGTCC	TGTTTGACAATCTCGGGCCCACCTTGTTGGGCCAGGCCGGCTAGCGTCCGTTTAAGAGCTAAGCGCACATAAGTACCACTCC
DIP2A	DIP2A_-_47878810.23-P1P2	GGCGCACGCGCTCCCGTGTA	TGTTTGACAATCTCGGGCCCACCTTGTTGGGCGCACGCGCTCCCGTGTAGTTTAAGAGCTAAGCGCACATAAGTACCACTCC
DIP2A	DIP2A_+_47878973.23-P1P2	GGCGGCGGCAGCGCAAACCT	TGTTTGACAATCTCGGGCCCACCTTGTTGGGCGGCGGCAGCGCAAACCTGTTTAAGAGCTAAGCGCACATAAGTACCACTCC
DIP2A	DIP2A_+_47878800.23-P1P2	GCGCCCGGCCGGCCCTACAC	TGTTTGACAATCTCGGGCCCACCTTGTTGGCGCCCGGCCGGCCCTACACGTTTAAGAGCTAAGCGCACATAAGTACCACTCC
DISC1	DISC1_-_231762996.23-P1P2	GGTGTCCAGGTGACCGGGAA	TGTTTGACAATCTCGGGCCCACCTTGTTGGGTGTCCAGGTGACCGGGAAGTTTAAGAGCTAAGCGCACATAAGTACCACTCC
DISC1	DISC1_+_231762965.23-P1P2	GTCACCTGGACACGCAGCGG	TGTTTGACAATCTCGGGCCCACCTTGTTGGTCACCTGGACACGCAGCGGGTTTAAGAGCTAAGCGCACATAAGTACCACTCC
DISC1	DISC1_+_231763028.23-P1P2	GGCGCAGGTGTCCCAGGACG	TGTTTGACAATCTCGGGCCCACCTTGTTGGGCGCAGGTGTCCCAGGACGGTTTAAGAGCTAAGCGCACATAAGTACCACTCC
DISC1	DISC1_+_231762968.23-P1P2	GCGGTCACCTGGACACGCAG	TGTTTGACAATCTCGGGCCCACCTTGTTGGCGGTCACCTGGACACGCAGGTTTAAGAGCTAAGCGCACATAAGTACCACTCC
DISC1	DISC1_-_231762771.23-P1P2	GCAGGAAGTCGCGTAGGTCA	TGTTTGACAATCTCGGGCCCACCTTGTTGGCAGGAAGTCGCGTAGGTCAGTTTAAGAGCTAAGCGCACATAAGTACCACTCC
DLD	DLD_-_107531642.23-P1P2	GGGAGACCTTGGCGGAGCGG	TGTTTGACAATCTCGGGCCCACCTTGTTGGGGAGACCTTGGCGGAGCGGGTTTAAGAGCTAAGCGCACATAAGTACCACTCC
DLD	DLD_-_107531670.23-P1P2	GCCAGCGGAGGTGAAAGTAT	TGTTTGACAATCTCGGGCCCACCTTGTTGGCCAGCGGAGGTGAAAGTATGTTTAAGAGCTAAGCGCACATAAGTACCACTCC
DLD	DLD_+_107532066.23-P1P2	GGCCAGACTATACGGGACAT	TGTTTGACAATCTCGGGCCCACCTTGTTGGGCCAGACTATACGGGACATGTTTAAGAGCTAAGCGCACATAAGTACCACTCC
DLD	DLD_-_107531673.23-P1P2	GGCGGAGGTGAAAGTATTGG	TGTTTGACAATCTCGGGCCCACCTTGTTGGGCGGAGGTGAAAGTATTGGGTTTAAGAGCTAAGCGCACATAAGTACCACTCC
DLD	DLD_-_107531631.23-P1P2	GGCGCAGGGAGGGGAGACCT	TGTTTGACAATCTCGGGCCCACCTTGTTGGGCGCAGGGAGGGGAGACCTGTTTAAGAGCTAAGCGCACATAAGTACCACTCC
DLG1	DLG1_+_197025436.23-P1P2	GTCTGCCGCGGAGTTGGAAA	TGTTTGACAATCTCGGGCCCACCTTGTTGGTCTGCCGCGGAGTTGGAAAGTTTAAGAGCTAAGCGCACATAAGTACCACTCC
DLG1	DLG1_-_197025479.23-P1P2	GGACAGCGCCTGGCGACCCC	TGTTTGACAATCTCGGGCCCACCTTGTTGGGACAGCGCCTGGCGACCCCGTTTAAGAGCTAAGCGCACATAAGTACCACTCC
DLG1	DLG1_+_197025281.23-P1P2	GGTGGGCTAGGGCAAGGTAA	TGTTTGACAATCTCGGGCCCACCTTGTTGGGTGGGCTAGGGCAAGGTAAGTTTAAGAGCTAAGCGCACATAAGTACCACTCC
DLG1	DLG1_-_197025179.23-P1P2	GTACCCGGGGAGCATCCTAA	TGTTTGACAATCTCGGGCCCACCTTGTTGGTACCCGGGGAGCATCCTAAGTTTAAGAGCTAAGCGCACATAAGTACCACTCC
DLG1	DLG1_-_197025453.23-P1P2	GAGTGCCGTTTCCAACTCCG	TGTTTGACAATCTCGGGCCCACCTTGTTGGAGTGCCGTTTCCAACTCCGGTTTAAGAGCTAAGCGCACATAAGTACCACTCC
DLG2	DLG2_-_84027894.23-P1P2	GTGGGCTGAACCAACCATGT	TGTTTGACAATCTCGGGCCCACCTTGTTGGTGGGCTGAACCAACCATGTGTTTAAGAGCTAAGCGCACATAAGTACCACTCC
DLG2	DLG2_-_84028346.23-P1P2	GCAGTGCATCGTGGGAGCAG	TGTTTGACAATCTCGGGCCCACCTTGTTGGCAGTGCATCGTGGGAGCAGGTTTAAGAGCTAAGCGCACATAAGTACCACTCC
DLG2	DLG2_-_84028338.23-P1P2	GGCTATAAGCAGTGCATCGT	TGTTTGACAATCTCGGGCCCACCTTGTTGGGCTATAAGCAGTGCATCGTGTTTAAGAGCTAAGCGCACATAAGTACCACTCC
DLG2	DLG2_+_84027925.23-P1P2	GCCCACAAGACGAGCACCAA	TGTTTGACAATCTCGGGCCCACCTTGTTGGCCCACAAGACGAGCACCAAGTTTAAGAGCTAAGCGCACATAAGTACCACTCC
DLG2	DLG2_+_84027991.23-P1P2	GCAGCTTCAAACAGGACCGG	TGTTTGACAATCTCGGGCCCACCTTGTTGGCAGCTTCAAACAGGACCGGGTTTAAGAGCTAAGCGCACATAAGTACCACTCC
DLG3	DLG3_+_69672188.23-P2	GGCGGGCTGCAACTATCTCA	TGTTTGACAATCTCGGGCCCACCTTGTTGGGCGGGCTGCAACTATCTCAGTTTAAGAGCTAAGCGCACATAAGTACCACTCC
DLG3	DLG3_-_69672617.23-P2	GGGATGCCAGGTAGGAGTGG	TGTTTGACAATCTCGGGCCCACCTTGTTGGGGATGCCAGGTAGGAGTGGGTTTAAGAGCTAAGCGCACATAAGTACCACTCC
DLG3	DLG3_-_69672445.23-P2	GGCAGTGGAGCCGGAAGGGT	TGTTTGACAATCTCGGGCCCACCTTGTTGGGCAGTGGAGCCGGAAGGGTGTTTAAGAGCTAAGCGCACATAAGTACCACTCC
DLG3	DLG3_-_69672441.23-P2	GGGCAGCAGTGGAGCCGGAA	TGTTTGACAATCTCGGGCCCACCTTGTTGGGGCAGCAGTGGAGCCGGAAGTTTAAGAGCTAAGCGCACATAAGTACCACTCC
DLG3	DLG3_-_69672647.23-P2	GCAAGAGCATCCGGGACTCA	TGTTTGACAATCTCGGGCCCACCTTGTTGGCAAGAGCATCCGGGACTCAGTTTAAGAGCTAAGCGCACATAAGTACCACTCC
DLG3	DLG3_+_69675030.23-P1	GCGTCCCGCGCGGGAGACCA	TGTTTGACAATCTCGGGCCCACCTTGTTGGCGTCCCGCGCGGGAGACCAGTTTAAGAGCTAAGCGCACATAAGTACCACTCC
DLG3	DLG3_-_69675056.23-P1	GGTCTCCCGCGCGGGACGGA	TGTTTGACAATCTCGGGCCCACCTTGTTGGGTCTCCCGCGCGGGACGGAGTTTAAGAGCTAAGCGCACATAAGTACCACTCC
DLG3	DLG3_+_69675492.23-P1	GGTGGAGAAATGGGTGTCGG	TGTTTGACAATCTCGGGCCCACCTTGTTGGGTGGAGAAATGGGTGTCGGGTTTAAGAGCTAAGCGCACATAAGTACCACTCC
DLG3	DLG3_+_69675313.23-P1	GCCAGACTGGGCCCAGTGTA	TGTTTGACAATCTCGGGCCCACCTTGTTGGCCAGACTGGGCCCAGTGTAGTTTAAGAGCTAAGCGCACATAAGTACCACTCC
DLG3	DLG3_-_69675106.23-P1	GCTAGATCTGGACTCCGACC	TGTTTGACAATCTCGGGCCCACCTTGTTGGCTAGATCTGGACTCCGACCGTTTAAGAGCTAAGCGCACATAAGTACCACTCC
DLG4	DLG4_+_7108461.23-P2	GCGTAGGGTGAGGGGCGTAG	TGTTTGACAATCTCGGGCCCACCTTGTTGGCGTAGGGTGAGGGGCGTAGGTTTAAGAGCTAAGCGCACATAAGTACCACTCC
DLG4	DLG4_+_7108079.23-P2	GAAAGTGAGGGGCAAGTCTA	TGTTTGACAATCTCGGGCCCACCTTGTTGGAAAGTGAGGGGCAAGTCTAGTTTAAGAGCTAAGCGCACATAAGTACCACTCC
DLG4	DLG4_-_7108418.23-P2	GAGAGGAGGCCGGGCTGAAG	TGTTTGACAATCTCGGGCCCACCTTGTTGGAGAGGAGGCCGGGCTGAAGGTTTAAGAGCTAAGCGCACATAAGTACCACTCC
DLG4	DLG4_+_7108469.23-P2	GTTGCACTGCGTAGGGTGAG	TGTTTGACAATCTCGGGCCCACCTTGTTGGTTGCACTGCGTAGGGTGAGGTTTAAGAGCTAAGCGCACATAAGTACCACTCC
DLG4	DLG4_-_7108426.23-P2	GCCGGGCTGAAGAGGTTTGT	TGTTTGACAATCTCGGGCCCACCTTGTTGGCCGGGCTGAAGAGGTTTGTGTTTAAGAGCTAAGCGCACATAAGTACCACTCC
DLG4	DLG4_-_7120929.23-P1	GGGAGCCGTGGAGCCGAAGA	TGTTTGACAATCTCGGGCCCACCTTGTTGGGGAGCCGTGGAGCCGAAGAGTTTAAGAGCTAAGCGCACATAAGTACCACTCC
DLG4	DLG4_-_7120934.23-P1	GCGTGGAGCCGAAGAGGGAA	TGTTTGACAATCTCGGGCCCACCTTGTTGGCGTGGAGCCGAAGAGGGAAGTTTAAGAGCTAAGCGCACATAAGTACCACTCC
DLG4	DLG4_+_7120527.23-P1	GGGGGTGAGAACCCACGGAG	TGTTTGACAATCTCGGGCCCACCTTGTTGGGGGGTGAGAACCCACGGAGGTTTAAGAGCTAAGCGCACATAAGTACCACTCC
DLG4	DLG4_+_7120524.23-P1	GGTGAGAACCCACGGAGGGG	TGTTTGACAATCTCGGGCCCACCTTGTTGGGTGAGAACCCACGGAGGGGGTTTAAGAGCTAAGCGCACATAAGTACCACTCC
DLG4	DLG4_-_7120514.23-P1	GTAAGGGGCTCTGACTTCAT	TGTTTGACAATCTCGGGCCCACCTTGTTGGTAAGGGGCTCTGACTTCATGTTTAAGAGCTAAGCGCACATAAGTACCACTCC
DLG5	DLG5_-_79686470.23-P1P2	GTCAGCAGCGGCCGCCTCCC	TGTTTGACAATCTCGGGCCCACCTTGTTGGTCAGCAGCGGCCGCCTCCCGTTTAAGAGCTAAGCGCACATAAGTACCACTCC
DLG5	DLG5_+_79686473.23-P1P2	GAGCCAACATGGCTGCGCTC	TGTTTGACAATCTCGGGCCCACCTTGTTGGAGCCAACATGGCTGCGCTCGTTTAAGAGCTAAGCGCACATAAGTACCACTCC
DLG5	DLG5_-_79686282.23-P1P2	GCGGCGCTGGGGCTCCATGG	TGTTTGACAATCTCGGGCCCACCTTGTTGGCGGCGCTGGGGCTCCATGGGTTTAAGAGCTAAGCGCACATAAGTACCACTCC
DLG5	DLG5_-_79686028.23-P1P2	GCGCCGTTCAGGTAGAGAAT	TGTTTGACAATCTCGGGCCCACCTTGTTGGCGCCGTTCAGGTAGAGAATGTTTAAGAGCTAAGCGCACATAAGTACCACTCC
DLG5	DLG5_+_79686062.23-P1P2	GGGACCACTTCCAGGACCTG	TGTTTGACAATCTCGGGCCCACCTTGTTGGGGACCACTTCCAGGACCTGGTTTAAGAGCTAAGCGCACATAAGTACCACTCC
DLGAP1	DLGAP1_-_3880035.23-ENST00000584874.1	GCGAGTCGCAGGTGACCCCG	TGTTTGACAATCTCGGGCCCACCTTGTTGGCGAGTCGCAGGTGACCCCGGTTTAAGAGCTAAGCGCACATAAGTACCACTCC
DLGAP1	DLGAP1_+_3879586.23-ENST00000584874.1	GCCCTGGAGGGGCCGTCCAA	TGTTTGACAATCTCGGGCCCACCTTGTTGGCCCTGGAGGGGCCGTCCAAGTTTAAGAGCTAAGCGCACATAAGTACCACTCC
DLGAP1	DLGAP1_+_3880051.23-ENST00000584874.1	GCCGCCATGAAAGGGCTATC	TGTTTGACAATCTCGGGCCCACCTTGTTGGCCGCCATGAAAGGGCTATCGTTTAAGAGCTAAGCGCACATAAGTACCACTCC
DLGAP1	DLGAP1_+_3879571.23-ENST00000584874.1	GCCAAGGGCAGCGTCAACGG	TGTTTGACAATCTCGGGCCCACCTTGTTGGCCAAGGGCAGCGTCAACGGGTTTAAGAGCTAAGCGCACATAAGTACCACTCC
DLGAP1	DLGAP1_+_3879597.23-ENST00000584874.1	GCAAGTCGCACTCCCTGGAG	TGTTTGACAATCTCGGGCCCACCTTGTTGGCAAGTCGCACTCCCTGGAGGTTTAAGAGCTAAGCGCACATAAGTACCACTCC
DLGAP1	DLGAP1_-_4454842.23-ENST00000315677.3	GCCGGGCGGCTGAAAGGGTA	TGTTTGACAATCTCGGGCCCACCTTGTTGGCCGGGCGGCTGAAAGGGTAGTTTAAGAGCTAAGCGCACATAAGTACCACTCC
DLGAP1	DLGAP1_-_4455263.23-ENST00000315677.3	GGCGCTCGCCTCTGGAGCGG	TGTTTGACAATCTCGGGCCCACCTTGTTGGGCGCTCGCCTCTGGAGCGGGTTTAAGAGCTAAGCGCACATAAGTACCACTCC
DLGAP1	DLGAP1_+_4454887.23-ENST00000315677.3	GGCTTCCCTCGCCCGCGGAG	TGTTTGACAATCTCGGGCCCACCTTGTTGGGCTTCCCTCGCCCGCGGAGGTTTAAGAGCTAAGCGCACATAAGTACCACTCC
DLGAP1	DLGAP1_+_4454779.23-ENST00000315677.3	GGGGTAACCTGGGATCTCGG	TGTTTGACAATCTCGGGCCCACCTTGTTGGGGGTAACCTGGGATCTCGGGTTTAAGAGCTAAGCGCACATAAGTACCACTCC
DLGAP1	DLGAP1_+_4455043.23-ENST00000315677.3	GGGCTCGTGGGACCAACGGA	TGTTTGACAATCTCGGGCCCACCTTGTTGGGGCTCGTGGGACCAACGGAGTTTAAGAGCTAAGCGCACATAAGTACCACTCC
DLGAP3	DLGAP3_+_35394797.23-P1P2	GGGACCCACGCTCCCGGTCA	TGTTTGACAATCTCGGGCCCACCTTGTTGGGGACCCACGCTCCCGGTCAGTTTAAGAGCTAAGCGCACATAAGTACCACTCC
DLGAP3	DLGAP3_+_35394843.23-P1P2	GCCCGCGGGCCCGACCCGAG	TGTTTGACAATCTCGGGCCCACCTTGTTGGCCCGCGGGCCCGACCCGAGGTTTAAGAGCTAAGCGCACATAAGTACCACTCC
DLGAP3	DLGAP3_-_35394815.23-P1P2	GCGGCCCTGACCGGGAGCGT	TGTTTGACAATCTCGGGCCCACCTTGTTGGCGGCCCTGACCGGGAGCGTGTTTAAGAGCTAAGCGCACATAAGTACCACTCC
DLGAP3	DLGAP3_+_35395028.23-P1P2	GTAAGCCGCGGGGAGGAGTG	TGTTTGACAATCTCGGGCCCACCTTGTTGGTAAGCCGCGGGGAGGAGTGGTTTAAGAGCTAAGCGCACATAAGTACCACTCC
DLGAP3	DLGAP3_-_35394806.23-P1P2	GCTGTCCCCGCGGCCCTGAC	TGTTTGACAATCTCGGGCCCACCTTGTTGGCTGTCCCCGCGGCCCTGACGTTTAAGAGCTAAGCGCACATAAGTACCACTCC
DMTN	DMTN_+_21906953.23-P2	GGGACCCTGGGAAAGCCCAC	TGTTTGACAATCTCGGGCCCACCTTGTTGGGGACCCTGGGAAAGCCCACGTTTAAGAGCTAAGCGCACATAAGTACCACTCC
DMTN	DMTN_+_21906498.23-P2	GGAAACCCGAGCCCGCGCCA	TGTTTGACAATCTCGGGCCCACCTTGTTGGGAAACCCGAGCCCGCGCCAGTTTAAGAGCTAAGCGCACATAAGTACCACTCC
DMTN	DMTN_-_21906868.23-P2	GGAGGGCAAATCTCAATTAG	TGTTTGACAATCTCGGGCCCACCTTGTTGGGAGGGCAAATCTCAATTAGGTTTAAGAGCTAAGCGCACATAAGTACCACTCC
DMTN	DMTN_+_21906539.23-P2	GCTTCCCCAACAGGTAGCAC	TGTTTGACAATCTCGGGCCCACCTTGTTGGCTTCCCCAACAGGTAGCACGTTTAAGAGCTAAGCGCACATAAGTACCACTCC
DMTN	DMTN_-_21906557.23-P2	GCGGCCCGTGCTACCTGTTG	TGTTTGACAATCTCGGGCCCACCTTGTTGGCGGCCCGTGCTACCTGTTGGTTTAAGAGCTAAGCGCACATAAGTACCACTCC
DMTN	DMTN_-_21912893.23-P1	GGACCGAGAGAGATCATCTA	TGTTTGACAATCTCGGGCCCACCTTGTTGGGACCGAGAGAGATCATCTAGTTTAAGAGCTAAGCGCACATAAGTACCACTCC
DMTN	DMTN_-_21912480.23-P1	GGAGGTGTATGTCACCGAGG	TGTTTGACAATCTCGGGCCCACCTTGTTGGGAGGTGTATGTCACCGAGGGTTTAAGAGCTAAGCGCACATAAGTACCACTCC
DMTN	DMTN_+_21912716.23-P1	GCTGGTGCAAGGGTCCCCAG	TGTTTGACAATCTCGGGCCCACCTTGTTGGCTGGTGCAAGGGTCCCCAGGTTTAAGAGCTAAGCGCACATAAGTACCACTCC
DMTN	DMTN_-_21912433.23-P1	GAGGTTGTCTTGGCAACAGG	TGTTTGACAATCTCGGGCCCACCTTGTTGGAGGTTGTCTTGGCAACAGGGTTTAAGAGCTAAGCGCACATAAGTACCACTCC
DMTN	DMTN_-_21912459.23-P1	GGAGGAGATGCGCCGAGGGA	TGTTTGACAATCTCGGGCCCACCTTGTTGGGAGGAGATGCGCCGAGGGAGTTTAAGAGCTAAGCGCACATAAGTACCACTCC
DNA2	DNA2_-_70231468.23-P1P2	GCCCGGGCCCGGTCAGTCTG	TGTTTGACAATCTCGGGCCCACCTTGTTGGCCCGGGCCCGGTCAGTCTGGTTTAAGAGCTAAGCGCACATAAGTACCACTCC
DNA2	DNA2_-_70231316.23-P1P2	GGGGAGAGAGGTGAAATCAA	TGTTTGACAATCTCGGGCCCACCTTGTTGGGGGAGAGAGGTGAAATCAAGTTTAAGAGCTAAGCGCACATAAGTACCACTCC
DNA2	DNA2_-_70231243.23-P1P2	GCATCGAGAAAAGCCTACGG	TGTTTGACAATCTCGGGCCCACCTTGTTGGCATCGAGAAAAGCCTACGGGTTTAAGAGCTAAGCGCACATAAGTACCACTCC
DNA2	DNA2_+_70231531.23-P1P2	GGGAGCTGTGAGCGGAGAGG	TGTTTGACAATCTCGGGCCCACCTTGTTGGGGAGCTGTGAGCGGAGAGGGTTTAAGAGCTAAGCGCACATAAGTACCACTCC
DNA2	DNA2_-_70231415.23-P1P2	GCCCGACTCCGGAGGCTCGT	TGTTTGACAATCTCGGGCCCACCTTGTTGGCCCGACTCCGGAGGCTCGTGTTTAAGAGCTAAGCGCACATAAGTACCACTCC
DNAJA3	DNAJA3_-_4475855.23-P1P2	GAGGCCCACCTAGAGCCGGG	TGTTTGACAATCTCGGGCCCACCTTGTTGGAGGCCCACCTAGAGCCGGGGTTTAAGAGCTAAGCGCACATAAGTACCACTCC
DNAJA3	DNAJA3_-_4475908.23-P1P2	GTGCGCGGTGCTCCACACGC	TGTTTGACAATCTCGGGCCCACCTTGTTGGTGCGCGGTGCTCCACACGCGTTTAAGAGCTAAGCGCACATAAGTACCACTCC
DNAJA3	DNAJA3_-_4476304.23-P1P2	GAGAAGCGTGGAGCCCCCGG	TGTTTGACAATCTCGGGCCCACCTTGTTGGAGAAGCGTGGAGCCCCCGGGTTTAAGAGCTAAGCGCACATAAGTACCACTCC
DNAJA3	DNAJA3_-_4475876.23-P1P2	GGCGCAGGCGCAGAGTCCCC	TGTTTGACAATCTCGGGCCCACCTTGTTGGGCGCAGGCGCAGAGTCCCCGTTTAAGAGCTAAGCGCACATAAGTACCACTCC
DNAJA3	DNAJA3_-_4475425.23-P1P2	GACTGCGGCCAGGATTCTGA	TGTTTGACAATCTCGGGCCCACCTTGTTGGACTGCGGCCAGGATTCTGAGTTTAAGAGCTAAGCGCACATAAGTACCACTCC
DNAJB1	DNAJB1_-_14628804.23-P1P2	GCGCGCGGCCGCCAATCCGA	TGTTTGACAATCTCGGGCCCACCTTGTTGGCGCGCGGCCGCCAATCCGAGTTTAAGAGCTAAGCGCACATAAGTACCACTCC
DNAJB1	DNAJB1_+_14629213.23-P1P2	GTATAGAGTCCGGGACTGGT	TGTTTGACAATCTCGGGCCCACCTTGTTGGTATAGAGTCCGGGACTGGTGTTTAAGAGCTAAGCGCACATAAGTACCACTCC
DNAJB1	DNAJB1_+_14629156.23-P1P2	GGGCCGCAGGAGGGGGTCAT	TGTTTGACAATCTCGGGCCCACCTTGTTGGGGCCGCAGGAGGGGGTCATGTTTAAGAGCTAAGCGCACATAAGTACCACTCC
DNAJB1	DNAJB1_+_14629210.23-P1P2	GAGAGTCCGGGACTGGTCGG	TGTTTGACAATCTCGGGCCCACCTTGTTGGAGAGTCCGGGACTGGTCGGGTTTAAGAGCTAAGCGCACATAAGTACCACTCC
DNAJB1	DNAJB1_+_14629180.23-P1P2	GGGGGACGGCGACAGCGGGT	TGTTTGACAATCTCGGGCCCACCTTGTTGGGGGGACGGCGACAGCGGGTGTTTAAGAGCTAAGCGCACATAAGTACCACTCC
DNAJB2	DNAJB2_+_220144174.23-P1P2	GCCCCCCGCCGGGAACCGTC	TGTTTGACAATCTCGGGCCCACCTTGTTGGCCCCCCGCCGGGAACCGTCGTTTAAGAGCTAAGCGCACATAAGTACCACTCC
DNAJB2	DNAJB2_+_220144497.23-P1P2	GCTGCAGAAGAGAAGGAGTC	TGTTTGACAATCTCGGGCCCACCTTGTTGGCTGCAGAAGAGAAGGAGTCGTTTAAGAGCTAAGCGCACATAAGTACCACTCC
DNAJB2	DNAJB2_+_220144519.23-P1P2	GCGTCAGGCGGGCCTCCTTG	TGTTTGACAATCTCGGGCCCACCTTGTTGGCGTCAGGCGGGCCTCCTTGGTTTAAGAGCTAAGCGCACATAAGTACCACTCC
DNAJB2	DNAJB2_+_220144371.23-P1P2	GCCGGTGACTAGGCTCCCTC	TGTTTGACAATCTCGGGCCCACCTTGTTGGCCGGTGACTAGGCTCCCTCGTTTAAGAGCTAAGCGCACATAAGTACCACTCC
DNAJB2	DNAJB2_+_220144100.23-P1P2	GGCGCGCAGGCATGCGTCAG	TGTTTGACAATCTCGGGCCCACCTTGTTGGGCGCGCAGGCATGCGTCAGGTTTAAGAGCTAAGCGCACATAAGTACCACTCC
DNAJC5	DNAJC5_+_62526524.23-P1P2	GGAGGGCGCGGGTGCGGCAC	TGTTTGACAATCTCGGGCCCACCTTGTTGGGAGGGCGCGGGTGCGGCACGTTTAAGAGCTAAGCGCACATAAGTACCACTCC
DNAJC5	DNAJC5_+_62526709.23-P1P2	GGCCTGCCCGGGCCTGACGT	TGTTTGACAATCTCGGGCCCACCTTGTTGGGCCTGCCCGGGCCTGACGTGTTTAAGAGCTAAGCGCACATAAGTACCACTCC
DNAJC5	DNAJC5_-_62526930.23-P1P2	GGCCGGGGGTCTGAGCACCG	TGTTTGACAATCTCGGGCCCACCTTGTTGGGCCGGGGGTCTGAGCACCGGTTTAAGAGCTAAGCGCACATAAGTACCACTCC
DNAJC5	DNAJC5_+_62526441.23-P1P2	GCGCGCTCCCGGAAGGACGT	TGTTTGACAATCTCGGGCCCACCTTGTTGGCGCGCTCCCGGAAGGACGTGTTTAAGAGCTAAGCGCACATAAGTACCACTCC
DNAJC5	DNAJC5_-_62526935.23-P1P2	GGGGTCTGAGCACCGTGGTG	TGTTTGACAATCTCGGGCCCACCTTGTTGGGGGTCTGAGCACCGTGGTGGTTTAAGAGCTAAGCGCACATAAGTACCACTCC
DNAJC6	DNAJC6_-_65720519.23-P1P2	GGAAGCGCAGGGGCTGATGT	TGTTTGACAATCTCGGGCCCACCTTGTTGGGAAGCGCAGGGGCTGATGTGTTTAAGAGCTAAGCGCACATAAGTACCACTCC
DNAJC6	DNAJC6_-_65720130.23-P1P2	GGGCGCGCATCTCCCAGCAG	TGTTTGACAATCTCGGGCCCACCTTGTTGGGGCGCGCATCTCCCAGCAGGTTTAAGAGCTAAGCGCACATAAGTACCACTCC
DNAJC6	DNAJC6_-_65720156.23-P1P2	GGCACCTGGCAGACGCGCGG	TGTTTGACAATCTCGGGCCCACCTTGTTGGGCACCTGGCAGACGCGCGGGTTTAAGAGCTAAGCGCACATAAGTACCACTCC
DNAJC6	DNAJC6_+_65720598.23-P1P2	GGGACAAGCTAACCTCAGTG	TGTTTGACAATCTCGGGCCCACCTTGTTGGGGACAAGCTAACCTCAGTGGTTTAAGAGCTAAGCGCACATAAGTACCACTCC
DNAJC6	DNAJC6_-_65720509.23-P1P2	GGACCGCTGGGGAAGCGCAG	TGTTTGACAATCTCGGGCCCACCTTGTTGGGACCGCTGGGGAAGCGCAGGTTTAAGAGCTAAGCGCACATAAGTACCACTCC
DNER	DNER_-_230579229.23-P1P2	GAGAGCTGCGAGAGCGACGG	TGTTTGACAATCTCGGGCCCACCTTGTTGGAGAGCTGCGAGAGCGACGGGTTTAAGAGCTAAGCGCACATAAGTACCACTCC
DNER	DNER_-_230579232.23-P1P2	GGCTGCGAGAGCGACGGTGG	TGTTTGACAATCTCGGGCCCACCTTGTTGGGCTGCGAGAGCGACGGTGGGTTTAAGAGCTAAGCGCACATAAGTACCACTCC
DNER	DNER_-_230579226.23-P1P2	GACGAGAGCTGCGAGAGCGA	TGTTTGACAATCTCGGGCCCACCTTGTTGGACGAGAGCTGCGAGAGCGAGTTTAAGAGCTAAGCGCACATAAGTACCACTCC
DNER	DNER_-_230579187.23-P1P2	GAGCCAGGACGCAGTGACGG	TGTTTGACAATCTCGGGCCCACCTTGTTGGAGCCAGGACGCAGTGACGGGTTTAAGAGCTAAGCGCACATAAGTACCACTCC
DNER	DNER_-_230579018.23-P1P2	GACGGCCCGGGCGCAGACAG	TGTTTGACAATCTCGGGCCCACCTTGTTGGACGGCCCGGGCGCAGACAGGTTTAAGAGCTAAGCGCACATAAGTACCACTCC
DNM1L	DNM1L_-_32832300.23-P1P2	GCCCCGTGTTTTCAGAGTCA	TGTTTGACAATCTCGGGCCCACCTTGTTGGCCCCGTGTTTTCAGAGTCAGTTTAAGAGCTAAGCGCACATAAGTACCACTCC
DNM1L	DNM1L_+_32832372.23-P1P2	GTTCCCACTACGACGATTTG	TGTTTGACAATCTCGGGCCCACCTTGTTGGTTCCCACTACGACGATTTGGTTTAAGAGCTAAGCGCACATAAGTACCACTCC
DNM1L	DNM1L_+_32832245.23-P1P2	GCCGGCCACGGCAATGAATG	TGTTTGACAATCTCGGGCCCACCTTGTTGGCCGGCCACGGCAATGAATGGTTTAAGAGCTAAGCGCACATAAGTACCACTCC
DNM1L	DNM1L_-_32832237.23-P1P2	GGGAGGAAGGAGGCGAACTG	TGTTTGACAATCTCGGGCCCACCTTGTTGGGGAGGAAGGAGGCGAACTGGTTTAAGAGCTAAGCGCACATAAGTACCACTCC
DNM1L	DNM1L_-_32832754.23-P1P2	GCGCGTGCCGCTGCCTCCAA	TGTTTGACAATCTCGGGCCCACCTTGTTGGCGCGTGCCGCTGCCTCCAAGTTTAAGAGCTAAGCGCACATAAGTACCACTCC
DNM1	DNM1_-_130966087.23-P1P2	GCCACCACGAGAGCCCCTCG	TGTTTGACAATCTCGGGCCCACCTTGTTGGCCACCACGAGAGCCCCTCGGTTTAAGAGCTAAGCGCACATAAGTACCACTCC
DNM1	DNM1_-_130965664.23-P1P2	GCCCGCGGCGCAGGCAGTCT	TGTTTGACAATCTCGGGCCCACCTTGTTGGCCCGCGGCGCAGGCAGTCTGTTTAAGAGCTAAGCGCACATAAGTACCACTCC
DNM1	DNM1_+_130966096.23-P1P2	GACGTTTGCAGACTAGCGGG	TGTTTGACAATCTCGGGCCCACCTTGTTGGACGTTTGCAGACTAGCGGGGTTTAAGAGCTAAGCGCACATAAGTACCACTCC
DNM1	DNM1_+_130965698.23-P1P2	GCGGCTGCCGCTAGCGCTCC	TGTTTGACAATCTCGGGCCCACCTTGTTGGCGGCTGCCGCTAGCGCTCCGTTTAAGAGCTAAGCGCACATAAGTACCACTCC
DNM1	DNM1_+_130966125.23-P1P2	GGGCGTGATTCGGTAGCCGG	TGTTTGACAATCTCGGGCCCACCTTGTTGGGGCGTGATTCGGTAGCCGGGTTTAAGAGCTAAGCGCACATAAGTACCACTCC
DNM2	DNM2_+_10828998.23-P1P2	GGATCTGCGGCAGGTCCAGG	TGTTTGACAATCTCGGGCCCACCTTGTTGGGATCTGCGGCAGGTCCAGGGTTTAAGAGCTAAGCGCACATAAGTACCACTCC
DNM2	DNM2_-_10828873.23-P1P2	GCCAGGTCGTTGAGGGTCGG	TGTTTGACAATCTCGGGCCCACCTTGTTGGCCAGGTCGTTGAGGGTCGGGTTTAAGAGCTAAGCGCACATAAGTACCACTCC
DNM2	DNM2_-_10828768.23-P1P2	GGTCGCCTGAGAACCGGATG	TGTTTGACAATCTCGGGCCCACCTTGTTGGGTCGCCTGAGAACCGGATGGTTTAAGAGCTAAGCGCACATAAGTACCACTCC
DNM2	DNM2_-_10828821.23-P1P2	GGTCTTGCCGAGGCCCGGGC	TGTTTGACAATCTCGGGCCCACCTTGTTGGGTCTTGCCGAGGCCCGGGCGTTTAAGAGCTAAGCGCACATAAGTACCACTCC
DNM2	DNM2_+_10828788.23-P1P2	GTCGGCAAGACGCCCGCTCC	TGTTTGACAATCTCGGGCCCACCTTGTTGGTCGGCAAGACGCCCGCTCCGTTTAAGAGCTAAGCGCACATAAGTACCACTCC
DNM3	DNM3_+_171810666.23-P1P2	GCAGGTCCTGGCGCAGACGT	TGTTTGACAATCTCGGGCCCACCTTGTTGGCAGGTCCTGGCGCAGACGTGTTTAAGAGCTAAGCGCACATAAGTACCACTCC
DNM3	DNM3_-_171811080.23-P1P2	GGGCGCTGCGGTGGAATGGG	TGTTTGACAATCTCGGGCCCACCTTGTTGGGGCGCTGCGGTGGAATGGGGTTTAAGAGCTAAGCGCACATAAGTACCACTCC
DNM3	DNM3_+_171810731.23-P1P2	GACGACCTGACAGGGAGTAG	TGTTTGACAATCTCGGGCCCACCTTGTTGGACGACCTGACAGGGAGTAGGTTTAAGAGCTAAGCGCACATAAGTACCACTCC
DNM3	DNM3_-_171811046.23-P1P2	GGACGGGCAGCGGGAGCCAG	TGTTTGACAATCTCGGGCCCACCTTGTTGGGACGGGCAGCGGGAGCCAGGTTTAAGAGCTAAGCGCACATAAGTACCACTCC
DNM3	DNM3_-_171811030.23-P1P2	GGGGCCGTTGGAACGTGGAC	TGTTTGACAATCTCGGGCCCACCTTGTTGGGGGCCGTTGGAACGTGGACGTTTAAGAGCTAAGCGCACATAAGTACCACTCC
DNMT3A	DNMT3A_+_25474834.23-ENST00000402667.1	GCACTCCTCGAGGGCTCCAG	TGTTTGACAATCTCGGGCCCACCTTGTTGGCACTCCTCGAGGGCTCCAGGTTTAAGAGCTAAGCGCACATAAGTACCACTCC
DNMT3A	DNMT3A_+_25474843.23-ENST00000402667.1	GCCAAGGCCCCACTCCTCGA	TGTTTGACAATCTCGGGCCCACCTTGTTGGCCAAGGCCCCACTCCTCGAGTTTAAGAGCTAAGCGCACATAAGTACCACTCC
DNMT3A	DNMT3A_+_25474815.23-ENST00000402667.1	GTGGCACCTGGCGCCCTCGG	TGTTTGACAATCTCGGGCCCACCTTGTTGGTGGCACCTGGCGCCCTCGGGTTTAAGAGCTAAGCGCACATAAGTACCACTCC
DNMT3A	DNMT3A_+_25474497.23-ENST00000402667.1	GGGGCCGGCCTGTGACACCA	TGTTTGACAATCTCGGGCCCACCTTGTTGGGGGCCGGCCTGTGACACCAGTTTAAGAGCTAAGCGCACATAAGTACCACTCC
DNMT3A	DNMT3A_-_25474874.23-ENST00000402667.1	GGTGGGGCCTTGGGGCTCGT	TGTTTGACAATCTCGGGCCCACCTTGTTGGGTGGGGCCTTGGGGCTCGTGTTTAAGAGCTAAGCGCACATAAGTACCACTCC
DOC2A	DOC2A_+_30022285.23-P1	GGACTCCGCGCTCTCCTCGC	TGTTTGACAATCTCGGGCCCACCTTGTTGGGACTCCGCGCTCTCCTCGCGTTTAAGAGCTAAGCGCACATAAGTACCACTCC
DOC2A	DOC2A_-_30022330.23-P1	GGCTGTGCGAGCCGAGAGGG	TGTTTGACAATCTCGGGCCCACCTTGTTGGGCTGTGCGAGCCGAGAGGGGTTTAAGAGCTAAGCGCACATAAGTACCACTCC
DOC2A	DOC2A_-_30021970.23-P1	GCCAGGCGCTGGTCTAGTCA	TGTTTGACAATCTCGGGCCCACCTTGTTGGCCAGGCGCTGGTCTAGTCAGTTTAAGAGCTAAGCGCACATAAGTACCACTCC
DOC2A	DOC2A_+_30022085.23-P1	GGAGCCAGAGGTGGCATCTG	TGTTTGACAATCTCGGGCCCACCTTGTTGGGAGCCAGAGGTGGCATCTGGTTTAAGAGCTAAGCGCACATAAGTACCACTCC
DOC2A	DOC2A_+_30021915.23-P1	GCAGAGCCTCCGAGAAACAG	TGTTTGACAATCTCGGGCCCACCTTGTTGGCAGAGCCTCCGAGAAACAGGTTTAAGAGCTAAGCGCACATAAGTACCACTCC
DOC2A	DOC2A_-_30023587.23-P2	GCTTCCTAGGAGCCTTCCTG	TGTTTGACAATCTCGGGCCCACCTTGTTGGCTTCCTAGGAGCCTTCCTGGTTTAAGAGCTAAGCGCACATAAGTACCACTCC
DOC2A	DOC2A_-_30023271.23-P2	GCCCTGCGGTAGTTCCCCAT	TGTTTGACAATCTCGGGCCCACCTTGTTGGCCCTGCGGTAGTTCCCCATGTTTAAGAGCTAAGCGCACATAAGTACCACTCC
DOC2A	DOC2A_+_30023561.23-P2	GGGAAGGCTCCTAGGAAGAG	TGTTTGACAATCTCGGGCCCACCTTGTTGGGGAAGGCTCCTAGGAAGAGGTTTAAGAGCTAAGCGCACATAAGTACCACTCC
DOC2A	DOC2A_-_30023559.23-P2	GTTCCTTAGGAAGTCACCGT	TGTTTGACAATCTCGGGCCCACCTTGTTGGTTCCTTAGGAAGTCACCGTGTTTAAGAGCTAAGCGCACATAAGTACCACTCC
DOC2A	DOC2A_-_30023629.23-P2	GCTCCAGCGCCGTCAGGACT	TGTTTGACAATCTCGGGCCCACCTTGTTGGCTCCAGCGCCGTCAGGACTGTTTAAGAGCTAAGCGCACATAAGTACCACTCC
DOC2B	DOC2B_+_31383.23-P1P2	GCCAAGTCAGGGCCGTCCGG	TGTTTGACAATCTCGGGCCCACCTTGTTGGCCAAGTCAGGGCCGTCCGGGTTTAAGAGCTAAGCGCACATAAGTACCACTCC
DOC2B	DOC2B_+_31394.23-P1P2	GGCGGGCAGCGGCCAAGTCA	TGTTTGACAATCTCGGGCCCACCTTGTTGGGCGGGCAGCGGCCAAGTCAGTTTAAGAGCTAAGCGCACATAAGTACCACTCC
DOC2B	DOC2B_+_31417.23-P1P2	GTCGCTCGCGCCGTCCGCAG	TGTTTGACAATCTCGGGCCCACCTTGTTGGTCGCTCGCGCCGTCCGCAGGTTTAAGAGCTAAGCGCACATAAGTACCACTCC
DOC2B	DOC2B_+_31412.23-P1P2	GCGCGCCGTCCGCAGCGGAG	TGTTTGACAATCTCGGGCCCACCTTGTTGGCGCGCCGTCCGCAGCGGAGGTTTAAGAGCTAAGCGCACATAAGTACCACTCC
DOC2B	DOC2B_+_31026.23-P1P2	GGGCGCCCGCGAGGACGACG	TGTTTGACAATCTCGGGCCCACCTTGTTGGGGCGCCCGCGAGGACGACGGTTTAAGAGCTAAGCGCACATAAGTACCACTCC
DPYSL2	DPYSL2_+_26435544.23-P1P2	GTCCAACACAGCCCCAGCTA	TGTTTGACAATCTCGGGCCCACCTTGTTGGTCCAACACAGCCCCAGCTAGTTTAAGAGCTAAGCGCACATAAGTACCACTCC
DPYSL2	DPYSL2_-_26435454.23-P1P2	GCGGTGGCCGACTTGAACCG	TGTTTGACAATCTCGGGCCCACCTTGTTGGCGGTGGCCGACTTGAACCGGTTTAAGAGCTAAGCGCACATAAGTACCACTCC
DPYSL2	DPYSL2_+_26435845.23-P1P2	GCCTTCTGTGCTACAAAAGG	TGTTTGACAATCTCGGGCCCACCTTGTTGGCCTTCTGTGCTACAAAAGGGTTTAAGAGCTAAGCGCACATAAGTACCACTCC
DPYSL2	DPYSL2_-_26435784.23-P1P2	GGAGAGAGATGTCTTATCAG	TGTTTGACAATCTCGGGCCCACCTTGTTGGGAGAGAGATGTCTTATCAGGTTTAAGAGCTAAGCGCACATAAGTACCACTCC
DPYSL2	DPYSL2_+_26435920.23-P1P2	GGCCTCCGTTAGCAACAGAA	TGTTTGACAATCTCGGGCCCACCTTGTTGGGCCTCCGTTAGCAACAGAAGTTTAAGAGCTAAGCGCACATAAGTACCACTCC
DRD2	DRD2_+_113345727.23-P1P2	GAGGAGGAGGGACCTCCAAG	TGTTTGACAATCTCGGGCCCACCTTGTTGGAGGAGGAGGGACCTCCAAGGTTTAAGAGCTAAGCGCACATAAGTACCACTCC
DRD2	DRD2_-_113345669.23-P1P2	GTGCAGAGCCGGATCCCAGG	TGTTTGACAATCTCGGGCCCACCTTGTTGGTGCAGAGCCGGATCCCAGGGTTTAAGAGCTAAGCGCACATAAGTACCACTCC
DRD2	DRD2_-_113345666.23-P1P2	GCCATGCAGAGCCGGATCCC	TGTTTGACAATCTCGGGCCCACCTTGTTGGCCATGCAGAGCCGGATCCCGTTTAAGAGCTAAGCGCACATAAGTACCACTCC
DRD2	DRD2_+_113345743.23-P1P2	GTCAGTGTCACGGGGAGAGG	TGTTTGACAATCTCGGGCCCACCTTGTTGGTCAGTGTCACGGGGAGAGGGTTTAAGAGCTAAGCGCACATAAGTACCACTCC
DRD2	DRD2_+_113345655.23-P1P2	GGGAGCGCCCGCCTGGGATC	TGTTTGACAATCTCGGGCCCACCTTGTTGGGGAGCGCCCGCCTGGGATCGTTTAAGAGCTAAGCGCACATAAGTACCACTCC
DSCAM	DSCAM_-_42219100.23-P1P2	GCGAGTGAAGCCGAGCGCGG	TGTTTGACAATCTCGGGCCCACCTTGTTGGCGAGTGAAGCCGAGCGCGGGTTTAAGAGCTAAGCGCACATAAGTACCACTCC
DSCAM	DSCAM_-_42218833.23-P1P2	GGGCGCCGCGCCCCACGCTG	TGTTTGACAATCTCGGGCCCACCTTGTTGGGGCGCCGCGCCCCACGCTGGTTTAAGAGCTAAGCGCACATAAGTACCACTCC
DSCAM	DSCAM_+_42218957.23-P1P2	GAGGGTGAGGGCTGGCGCAC	TGTTTGACAATCTCGGGCCCACCTTGTTGGAGGGTGAGGGCTGGCGCACGTTTAAGAGCTAAGCGCACATAAGTACCACTCC
DSCAM	DSCAM_+_42218720.23-P1P2	GTGCCCGGGCGGCTAGGCAG	TGTTTGACAATCTCGGGCCCACCTTGTTGGTGCCCGGGCGGCTAGGCAGGTTTAAGAGCTAAGCGCACATAAGTACCACTCC
DSCAM	DSCAM_-_42218923.23-P1P2	GGCGGGCGTGAGCTCATCCC	TGTTTGACAATCTCGGGCCCACCTTGTTGGGCGGGCGTGAGCTCATCCCGTTTAAGAGCTAAGCGCACATAAGTACCACTCC
DSP	DSP_-_7542322.23-P1P2	GAACTCGGACGGCTACTGGT	TGTTTGACAATCTCGGGCCCACCTTGTTGGAACTCGGACGGCTACTGGTGTTTAAGAGCTAAGCGCACATAAGTACCACTCC
DSP	DSP_+_7541920.23-P1P2	GAGGAAAGCTGTGGCTCGGA	TGTTTGACAATCTCGGGCCCACCTTGTTGGAGGAAAGCTGTGGCTCGGAGTTTAAGAGCTAAGCGCACATAAGTACCACTCC
DSP	DSP_+_7541917.23-P1P2	GAAAGCTGTGGCTCGGAGGG	TGTTTGACAATCTCGGGCCCACCTTGTTGGAAAGCTGTGGCTCGGAGGGGTTTAAGAGCTAAGCGCACATAAGTACCACTCC
DSP	DSP_-_7542245.23-P1P2	GTGCGCTACGAGGTGACCAG	TGTTTGACAATCTCGGGCCCACCTTGTTGGTGCGCTACGAGGTGACCAGGTTTAAGAGCTAAGCGCACATAAGTACCACTCC
DSP	DSP_+_7541911.23-P1P2	GGTGGCTCGGAGGGCGGCAA	TGTTTGACAATCTCGGGCCCACCTTGTTGGGTGGCTCGGAGGGCGGCAAGTTTAAGAGCTAAGCGCACATAAGTACCACTCC
DTNA	DTNA_+_32290504.23-P1P2	GTTATCGGGTGCCCATGTGG	TGTTTGACAATCTCGGGCCCACCTTGTTGGTTATCGGGTGCCCATGTGGGTTTAAGAGCTAAGCGCACATAAGTACCACTCC
DTNA	DTNA_-_32290227.23-P1P2	GGGTAACGGACCACATGATG	TGTTTGACAATCTCGGGCCCACCTTGTTGGGGTAACGGACCACATGATGGTTTAAGAGCTAAGCGCACATAAGTACCACTCC
DTNA	DTNA_-_32290259.23-P1P2	GTGCTGTGTGTTGAGCACAA	TGTTTGACAATCTCGGGCCCACCTTGTTGGTGCTGTGTGTTGAGCACAAGTTTAAGAGCTAAGCGCACATAAGTACCACTCC
DTNA	DTNA_+_32290554.23-P1P2	GAAACAGCTGAAACCGGAGG	TGTTTGACAATCTCGGGCCCACCTTGTTGGAAACAGCTGAAACCGGAGGGTTTAAGAGCTAAGCGCACATAAGTACCACTCC
DTNA	DTNA_+_32290557.23-P1P2	GTAAAAACAGCTGAAACCGG	TGTTTGACAATCTCGGGCCCACCTTGTTGGTAAAAACAGCTGAAACCGGGTTTAAGAGCTAAGCGCACATAAGTACCACTCC
DTNBP1	DTNBP1_+_15663223.23-P1P2	GGCGGCGAGGACCAGACCGG	TGTTTGACAATCTCGGGCCCACCTTGTTGGGCGGCGAGGACCAGACCGGGTTTAAGAGCTAAGCGCACATAAGTACCACTCC
DTNBP1	DTNBP1_-_15662827.23-P1P2	GAGCGCCTCCCGGTCCTGGG	TGTTTGACAATCTCGGGCCCACCTTGTTGGAGCGCCTCCCGGTCCTGGGGTTTAAGAGCTAAGCGCACATAAGTACCACTCC
DTNBP1	DTNBP1_+_15663028.23-P1P2	GCTCCGGGTGGGTATACGGT	TGTTTGACAATCTCGGGCCCACCTTGTTGGCTCCGGGTGGGTATACGGTGTTTAAGAGCTAAGCGCACATAAGTACCACTCC
DTNBP1	DTNBP1_+_15662810.23-P1P2	GCGCACCCCCCAGGACCGGG	TGTTTGACAATCTCGGGCCCACCTTGTTGGCGCACCCCCCAGGACCGGGGTTTAAGAGCTAAGCGCACATAAGTACCACTCC
DTNBP1	DTNBP1_+_15663156.23-P1P2	GTTGGCGGCGTGGGACCCAG	TGTTTGACAATCTCGGGCCCACCTTGTTGGTTGGCGGCGTGGGACCCAGGTTTAAGAGCTAAGCGCACATAAGTACCACTCC
DUSP1	DUSP1_+_172198155.23-P1P2	GTGTGCGACGCGGGTCGGAG	TGTTTGACAATCTCGGGCCCACCTTGTTGGTGTGCGACGCGGGTCGGAGGTTTAAGAGCTAAGCGCACATAAGTACCACTCC
DUSP1	DUSP1_-_172197234.23-P1P2	GCAGGGACGCTAGTACTCAG	TGTTTGACAATCTCGGGCCCACCTTGTTGGCAGGGACGCTAGTACTCAGGTTTAAGAGCTAAGCGCACATAAGTACCACTCC
DUSP1	DUSP1_+_172198160.23-P1P2	GCTGTGTGTGCGACGCGGGT	TGTTTGACAATCTCGGGCCCACCTTGTTGGCTGTGTGTGCGACGCGGGTGTTTAAGAGCTAAGCGCACATAAGTACCACTCC
DUSP1	DUSP1_-_172197935.23-P1P2	GCGCAGGCCTCCAGCGTCCA	TGTTTGACAATCTCGGGCCCACCTTGTTGGCGCAGGCCTCCAGCGTCCAGTTTAAGAGCTAAGCGCACATAAGTACCACTCC
DUSP1	DUSP1_+_172198052.23-P1P2	GTCGGCGCAGAGAGACCCGG	TGTTTGACAATCTCGGGCCCACCTTGTTGGTCGGCGCAGAGAGACCCGGGTTTAAGAGCTAAGCGCACATAAGTACCACTCC
DVL1	DVL1_-_1284569.23-P1P2	GTCTCGGCCCCGACGCTCCG	TGTTTGACAATCTCGGGCCCACCTTGTTGGTCTCGGCCCCGACGCTCCGGTTTAAGAGCTAAGCGCACATAAGTACCACTCC
DVL1	DVL1_+_1284555.23-P1P2	GCCGGGGGCCTCGGAGCGTC	TGTTTGACAATCTCGGGCCCACCTTGTTGGCCGGGGGCCTCGGAGCGTCGTTTAAGAGCTAAGCGCACATAAGTACCACTCC
DVL1	DVL1_-_1284399.23-P1P2	GCGGGCAGCTTGACCAGGTA	TGTTTGACAATCTCGGGCCCACCTTGTTGGCGGGCAGCTTGACCAGGTAGTTTAAGAGCTAAGCGCACATAAGTACCACTCC
DVL1	DVL1_-_1284394.23-P1P2	GGGCCACGGGCAGCTTGACC	TGTTTGACAATCTCGGGCCCACCTTGTTGGGGCCACGGGCAGCTTGACCGTTTAAGAGCTAAGCGCACATAAGTACCACTCC
DVL1	DVL1_-_1284709.23-P1P2	GGCGAGGGACGCAGCACGGA	TGTTTGACAATCTCGGGCCCACCTTGTTGGGCGAGGGACGCAGCACGGAGTTTAAGAGCTAAGCGCACATAAGTACCACTCC
DYNC1H1	DYNC1H1_-_102430947.23-P1P2	GCGGACGGTCCGGCTTCCGG	TGTTTGACAATCTCGGGCCCACCTTGTTGGCGGACGGTCCGGCTTCCGGGTTTAAGAGCTAAGCGCACATAAGTACCACTCC
DYNC1H1	DYNC1H1_+_102430877.23-P1P2	GGGAGCCGGCTCCGCCCTAA	TGTTTGACAATCTCGGGCCCACCTTGTTGGGGAGCCGGCTCCGCCCTAAGTTTAAGAGCTAAGCGCACATAAGTACCACTCC
DYNC1H1	DYNC1H1_-_102430937.23-P1P2	GGGTGGGCTAGCGGACGGTC	TGTTTGACAATCTCGGGCCCACCTTGTTGGGGTGGGCTAGCGGACGGTCGTTTAAGAGCTAAGCGCACATAAGTACCACTCC
DYNC1H1	DYNC1H1_-_102431413.23-P1P2	GCTGCAGATGACCCCTGGAT	TGTTTGACAATCTCGGGCCCACCTTGTTGGCTGCAGATGACCCCTGGATGTTTAAGAGCTAAGCGCACATAAGTACCACTCC
DYNC1H1	DYNC1H1_-_102430986.23-P1P2	GTGGCTGTCTCGCTGAGTCG	TGTTTGACAATCTCGGGCCCACCTTGTTGGTGGCTGTCTCGCTGAGTCGGTTTAAGAGCTAAGCGCACATAAGTACCACTCC
DYRK1A	DYRK1A_-_38792743.23-ENST00000398960.2	GAAGAGAATGTGGGAATCGA	TGTTTGACAATCTCGGGCCCACCTTGTTGGAAGAGAATGTGGGAATCGAGTTTAAGAGCTAAGCGCACATAAGTACCACTCC
DYRK1A	DYRK1A_-_38793111.23-ENST00000398960.2	GGATATTATACCCATACATA	TGTTTGACAATCTCGGGCCCACCTTGTTGGGATATTATACCCATACATAGTTTAAGAGCTAAGCGCACATAAGTACCACTCC
DYRK1A	DYRK1A_-_38793061.23-ENST00000398960.2	GTATGGGAGTAGATGTTAGT	TGTTTGACAATCTCGGGCCCACCTTGTTGGTATGGGAGTAGATGTTAGTGTTTAAGAGCTAAGCGCACATAAGTACCACTCC
DYRK1A	DYRK1A_-_38792686.23-ENST00000398960.2	GGAAAGAAGACGATGCATAC	TGTTTGACAATCTCGGGCCCACCTTGTTGGGAAAGAAGACGATGCATACGTTTAAGAGCTAAGCGCACATAAGTACCACTCC
DYRK1A	DYRK1A_+_38792983.23-ENST00000398960.2	GGACATGCATTCAACCATAA	TGTTTGACAATCTCGGGCCCACCTTGTTGGGACATGCATTCAACCATAAGTTTAAGAGCTAAGCGCACATAAGTACCACTCC
ECE1	ECE1_+_21671513.23-P1P2	GAGCTTGGCTTGGAGACCCA	TGTTTGACAATCTCGGGCCCACCTTGTTGGAGCTTGGCTTGGAGACCCAGTTTAAGAGCTAAGCGCACATAAGTACCACTCC
ECE1	ECE1_+_21671976.23-P1P2	GTGAGCGCGCCGCCTGGGCC	TGTTTGACAATCTCGGGCCCACCTTGTTGGTGAGCGCGCCGCCTGGGCCGTTTAAGAGCTAAGCGCACATAAGTACCACTCC
ECE1	ECE1_+_21671951.23-P1P2	GCCGAGCCGTCCGAGCAGCT	TGTTTGACAATCTCGGGCCCACCTTGTTGGCCGAGCCGTCCGAGCAGCTGTTTAAGAGCTAAGCGCACATAAGTACCACTCC
ECE1	ECE1_+_21671607.23-P1P2	GGGTCCCAGCCGGATGTGGG	TGTTTGACAATCTCGGGCCCACCTTGTTGGGGTCCCAGCCGGATGTGGGGTTTAAGAGCTAAGCGCACATAAGTACCACTCC
ECE1	ECE1_-_21671544.23-P1P2	GCCAAGCCAAGCTGAGTCCA	TGTTTGACAATCTCGGGCCCACCTTGTTGGCCAAGCCAAGCTGAGTCCAGTTTAAGAGCTAAGCGCACATAAGTACCACTCC
EEF2K	EEF2K_+_22217677.23-P1P2	GACAGCGAGCGGGACTCGGG	TGTTTGACAATCTCGGGCCCACCTTGTTGGACAGCGAGCGGGACTCGGGGTTTAAGAGCTAAGCGCACATAAGTACCACTCC
EEF2K	EEF2K_+_22217639.23-P1P2	GGCGGGCGCTCGATCCAGGA	TGTTTGACAATCTCGGGCCCACCTTGTTGGGCGGGCGCTCGATCCAGGAGTTTAAGAGCTAAGCGCACATAAGTACCACTCC
EEF2K	EEF2K_+_22217680.23-P1P2	GGCGACAGCGAGCGGGACTC	TGTTTGACAATCTCGGGCCCACCTTGTTGGGCGACAGCGAGCGGGACTCGTTTAAGAGCTAAGCGCACATAAGTACCACTCC
EEF2K	EEF2K_+_22217643.23-P1P2	GGAGTGCGGGCGCTCGATCC	TGTTTGACAATCTCGGGCCCACCTTGTTGGGAGTGCGGGCGCTCGATCCGTTTAAGAGCTAAGCGCACATAAGTACCACTCC
EEF2K	EEF2K_+_22217635.23-P1P2	GGCGCTCGATCCAGGAAGGA	TGTTTGACAATCTCGGGCCCACCTTGTTGGGCGCTCGATCCAGGAAGGAGTTTAAGAGCTAAGCGCACATAAGTACCACTCC
EFHC1	EFHC1_-_52285167.23-P1P2	GGTCGCCTGGGCAACCGGAG	TGTTTGACAATCTCGGGCCCACCTTGTTGGGTCGCCTGGGCAACCGGAGGTTTAAGAGCTAAGCGCACATAAGTACCACTCC
EFHC1	EFHC1_-_52285190.23-P1P2	GCGAAGCAGGACCTAGGTGG	TGTTTGACAATCTCGGGCCCACCTTGTTGGCGAAGCAGGACCTAGGTGGGTTTAAGAGCTAAGCGCACATAAGTACCACTCC
EFHC1	EFHC1_-_52285184.23-P1P2	GAGAGGACGAAGCAGGACCT	TGTTTGACAATCTCGGGCCCACCTTGTTGGAGAGGACGAAGCAGGACCTGTTTAAGAGCTAAGCGCACATAAGTACCACTCC
EFHC1	EFHC1_-_52285202.23-P1P2	GTAGGTGGCGGCGGTGGTAC	TGTTTGACAATCTCGGGCCCACCTTGTTGGTAGGTGGCGGCGGTGGTACGTTTAAGAGCTAAGCGCACATAAGTACCACTCC
EFHC1	EFHC1_-_52285193.23-P1P2	GAGCAGGACCTAGGTGGCGG	TGTTTGACAATCTCGGGCCCACCTTGTTGGAGCAGGACCTAGGTGGCGGGTTTAAGAGCTAAGCGCACATAAGTACCACTCC
EFNA5	EFNA5_+_107006776.23-ENST00000333274.6	GGCCGGTGTATGTCTCCCCG	TGTTTGACAATCTCGGGCCCACCTTGTTGGGCCGGTGTATGTCTCCCCGGTTTAAGAGCTAAGCGCACATAAGTACCACTCC
EFNA5	EFNA5_-_107006796.23-ENST00000333274.6	GGCCGCGGGGAGACATACAC	TGTTTGACAATCTCGGGCCCACCTTGTTGGGCCGCGGGGAGACATACACGTTTAAGAGCTAAGCGCACATAAGTACCACTCC
EFNA5	EFNA5_-_107006356.23-ENST00000333274.6	GCCCCCGACGCGCCACTCCG	TGTTTGACAATCTCGGGCCCACCTTGTTGGCCCCCGACGCGCCACTCCGGTTTAAGAGCTAAGCGCACATAAGTACCACTCC
EFNA5	EFNA5_-_107006365.23-ENST00000333274.6	GCGCCACTCCGGGGAGAGAG	TGTTTGACAATCTCGGGCCCACCTTGTTGGCGCCACTCCGGGGAGAGAGGTTTAAGAGCTAAGCGCACATAAGTACCACTCC
EFNA5	EFNA5_-_107006760.23-ENST00000333274.6	GCGCGCGCTGCACAGTCACC	TGTTTGACAATCTCGGGCCCACCTTGTTGGCGCGCGCTGCACAGTCACCGTTTAAGAGCTAAGCGCACATAAGTACCACTCC
EHD3	EHD3_+_31457065.23-P1P2	GCCGGACCGAGGCGGCTCAG	TGTTTGACAATCTCGGGCCCACCTTGTTGGCCGGACCGAGGCGGCTCAGGTTTAAGAGCTAAGCGCACATAAGTACCACTCC
EHD3	EHD3_+_31457073.23-P1P2	GCGCTCCTGCCGGACCGAGG	TGTTTGACAATCTCGGGCCCACCTTGTTGGCGCTCCTGCCGGACCGAGGGTTTAAGAGCTAAGCGCACATAAGTACCACTCC
EHD3	EHD3_-_31457439.23-P1P2	GTACGGGACATCTTCCCCTG	TGTTTGACAATCTCGGGCCCACCTTGTTGGTACGGGACATCTTCCCCTGGTTTAAGAGCTAAGCGCACATAAGTACCACTCC
EHD3	EHD3_+_31457076.23-P1P2	GCTCCGCTCCTGCCGGACCG	TGTTTGACAATCTCGGGCCCACCTTGTTGGCTCCGCTCCTGCCGGACCGGTTTAAGAGCTAAGCGCACATAAGTACCACTCC
EHD3	EHD3_+_31457431.23-P1P2	GGGGGAAGACTCCTCCTCAG	TGTTTGACAATCTCGGGCCCACCTTGTTGGGGGGAAGACTCCTCCTCAGGTTTAAGAGCTAAGCGCACATAAGTACCACTCC
EIF2AK3	EIF2AK3_-_88926935.23-P1P2	GACAGCCAGCCGTGTTCCCC	TGTTTGACAATCTCGGGCCCACCTTGTTGGACAGCCAGCCGTGTTCCCCGTTTAAGAGCTAAGCGCACATAAGTACCACTCC
EIF2AK3	EIF2AK3_+_88926936.23-P1P2	GCAGAGGCCGGGCTGAGACG	TGTTTGACAATCTCGGGCCCACCTTGTTGGCAGAGGCCGGGCTGAGACGGTTTAAGAGCTAAGCGCACATAAGTACCACTCC
EIF2AK3	EIF2AK3_+_88926929.23-P1P2	GCGGGCTGAGACGTGGCCAG	TGTTTGACAATCTCGGGCCCACCTTGTTGGCGGGCTGAGACGTGGCCAGGTTTAAGAGCTAAGCGCACATAAGTACCACTCC
EIF2AK3	EIF2AK3_-_88926550.23-P1P2	GCGAGGCTCCTGCTCTCCCG	TGTTTGACAATCTCGGGCCCACCTTGTTGGCGAGGCTCCTGCTCTCCCGGTTTAAGAGCTAAGCGCACATAAGTACCACTCC
[truncated: 5,451 more rows]
