# Supplementary material for: A Massively Parallel CRISPR-Based Screening Platform for Modifiers of Neuronal Activity
Source: bioRxiv. 2025 Feb 10:2024.02.28.582546. Preprint. [Version 2] doi: 10.1101/2024.02.28.582546 (PMC11844385; doi:10.1101/2024.02.28.582546)
Supplement: Supplement 6 [file media-6.csv]

Target	5’ sequence (forward)	3’ sequence (reverse)
NSD1	CTTTTCCAAGCGCCAATATCC	GCTCACCCACATACTCATTCAC
PHF21A	TCATTTGGACTGCTTAGACCC	CAATTGCTAAAGTTCCAGGCC
PICALM	GCAATGAACTTACAAATGGGGT	AAGACCTTCTTTGCATTGGTTC
PTEN	TCACCAACTGAAGTGGCTAAAGA	CTCCATTCCCCTAACCCGA
KCNT2	TTGCCAGCATGGGTACTGTG	AGGAAGAGACAGGGTAGGGC
CACNG2	GACCAAAAGTGTCAGTGAGAATG	CTTCGTAATCTGCATCCTCTGG
GAPDH	ATGCCTCCTGCACCACCAAC	GGGGCCATCCACAGTCTTCT
