# Supplementary material for: A Massively Parallel CRISPR-Based Screening Platform for Modifiers of Neuronal Activity
Source: bioRxiv. 2025 Feb 10:2024.02.28.582546. Preprint. [Version 2] doi: 10.1101/2024.02.28.582546 (PMC11844385; doi:10.1101/2024.02.28.582546)
Supplement: Supplement 7 [file media-7.csv]

Target	sgRNA1	sgRNA2	sgRNA3
PICALM	CUUGCAUACUGUCUUGGAUA	UCGGUCCGUCAGGCUCUGGC	GUCGGCUUCACUCACAGUCC
CACNG2	GGUUCUCCAUAAUCCGGAAU	UUUGGUCUUGCAAACCCCUC	GGCAGCGAAAGCACCAACGG
KCNT2	AUACCUACUUUGCUCUCAAU	AUAACUCGUUGGGACCACAU	UUUUGAAUAGGAUUAUUAUG
